# Supplementary material for: Ultrafast electron transfer at the In2O3/Nb2O5 S-scheme interface for CO2 photoreduction
Source: Nat Commun. 2024 Jun 5;15:4807. doi: 10.1038/s41467-024-49004-7 (PMC11153544; doi:10.1038/s41467-024-49004-7)
Supplement: Supplementary file 3 — Source Data [file 41467_2024_49004_MOESM3_ESM.xlsx]

## Sheet: Figure 1
Figure 1f	In2O3 PDF#71-2195			Nb2O5 PDF#30-0873			In2O3			IN5			IN10			IN20			Nb2O5			Figure 1g	In2O3			Nb2O5			IN10
	X	Y		X	Y		X	Y		X	Y		X	Y		X	Y		X	Y			X	Y		X	Y		X	Y
	21.497	12.2		22.606	85		20	36		20	36		20	22		20	35		20	30			200	1.299		200	1.137		200	1.297
	24.872	0.1		25.726	2		20.02	37		20.02	37		20.02	21		20.02	36		20.02	31			201	1.3		201	1.127		201	1.301
	30.585	100		28.401	100		20.04	40		20.04	38		20.04	20		20.04	36		20.04	32			202	1.311		202	1.119		202	1.304
	33.103	1.3		28.87	40		20.06	43		20.06	39		20.06	20		20.06	36		20.06	33			203	1.333		203	1.111		203	1.302
	35.462	29.3		29.062	3		20.08	41		20.08	39		20.08	21		20.08	35		20.08	34			204	1.332		204	1.116		204	1.296
	37.692	5.3		32.79	4		20.1	36		20.1	38		20.1	22		20.1	34		20.1	35			205	1.326		205	1.116		205	1.286
	39.814	1.2		34.385	3		20.12	38		20.12	37		20.12	23		20.12	33		20.12	36			206	1.325		206	1.124		206	1.289
	41.846	4.4		36.603	50		20.14	37		20.14	35		20.14	24		20.14	31		20.14	37			207	1.332		207	1.12		207	1.288
	43.801	0.9		36.993	19		20.16	35		20.16	35		20.16	24		20.16	30		20.16	37			208	1.333		208	1.12		208	1.291
	45.688	7.9		42.59	2		20.18	36		20.18	34		20.18	24		20.18	30		20.18	36			209	1.319		209	1.117		209	1.277
	49.293	2.4		42.844	6		20.2	38		20.2	35		20.2	24		20.2	29		20.2	35			210	1.318		210	1.12		210	1.278
	51.024	32		44.415	2		20.22	39		20.22	36		20.22	23		20.22	29		20.22	34			211	1.321		211	1.118		211	1.278
	52.713	2		44.973	9		20.24	38		20.24	37		20.24	23		20.24	29		20.24	34			212	1.329		212	1.125		212	1.288
	54.364	0.4		45.02	2		20.26	38		20.26	38		20.26	23		20.26	30		20.26	33			213	1.333		213	1.125		213	1.294
	55.983	4.4		45.911	3		20.28	41		20.28	40		20.28	22		20.28	31		20.28	32			214	1.333		214	1.121		214	1.293
	57.571	1.1		46.158	25		20.3	43		20.3	41		20.3	22		20.3	32		20.3	32			215	1.337		215	1.113		215	1.288
	59.132	3.4		48.761	2		20.32	42		20.32	42		20.32	21		20.32	32		20.32	32			216	1.332		216	1.117		216	1.287
	60.667	22.5		48.985	5		20.34	44		20.34	42		20.34	20		20.34	32		20.34	32			217	1.324		217	1.119		217	1.29
	62.18	4.7		49.325	3		20.36	42		20.36	41		20.36	20		20.36	31		20.36	33			218	1.321		218	1.121		218	1.298
	63.673	4.2		49.989	17		20.38	40		20.38	40		20.38	20		20.38	30		20.38	34			219	1.32		219	1.122		219	1.294
	65.146	1.7		50.403	2		20.4	38		20.4	38		20.4	21		20.4	29		20.4	35			220	1.321		220	1.128		220	1.294
	66.601	1.1		50.885	25		20.42	34		20.42	36		20.42	22		20.42	29		20.42	36			221	1.327		221	1.127		221	1.287
	68.041	2.4		50.915	6		20.44	36		20.44	35		20.44	23		20.44	29		20.44	36			222	1.326		222	1.111		222	1.286
	69.467	1.3		51.783	2		20.46	40		20.46	36		20.46	24		20.46	29		20.46	35			223	1.326		223	1.106		223	1.291
	73.669	1.7		54.899	2		20.48	41		20.48	37		20.48	25		20.48	29		20.48	34			224	1.314		224	1.107		224	1.292
	75.049	2.8		55.078	25		20.5	41		20.5	39		20.5	25		20.5	29		20.5	33			225	1.317		225	1.115		225	1.29
	76.419	2.7		55.367	10		20.52	39		20.52	41		20.52	25		20.52	30		20.52	32			226	1.313		226	1.116		226	1.283
	77.782	1.5		55.512	13		20.54	41		20.54	42		20.54	25		20.54	30		20.54	32			227	1.322		227	1.115		227	1.278
	79.139	1.6		55.805	2		20.56	39		20.56	42		20.56	25		20.56	30		20.56	32			228	1.318		228	1.114		228	1.272
	80.488	1		56.364	17		20.58	36		20.58	40		20.58	25		20.58	31		20.58	32			229	1.324		229	1.114		229	1.266
	81.833	2.4		58.763	12		20.6	39		20.6	37		20.6	26		20.6	32		20.6	32			230	1.323		230	1.116		230	1.261
	83.173	4.8		60.986	2		20.62	40		20.62	35		20.62	27		20.62	33		20.62	32			231	1.331		231	1.113		231	1.267
	84.51	0.1		61.03	2		20.64	40		20.64	33		20.64	28		20.64	35		20.64	31			232	1.333		232	1.112		232	1.272
	85.843	3.5		62.165	3		20.66	38		20.66	32		20.66	29		20.66	36		20.66	31			233	1.328		233	1.107		233	1.277
	87.173	0.7		63.154	2		20.68	36		20.68	33		20.68	29		20.68	37		20.68	31			234	1.324		234	1.109		234	1.277
	88.502	0.8		63.491	2		20.7	37		20.7	35		20.7	29		20.7	38		20.7	31			235	1.326		235	1.109		235	1.28
	89.832	1.7		63.783	10		20.72	36		20.72	37		20.72	28		20.72	38		20.72	31			236	1.336		236	1.111		236	1.279
				64.777	2		20.74	37		20.74	40		20.74	27		20.74	37		20.74	31			237	1.337		237	1.111		237	1.278
				64.828	2		20.76	41		20.76	42		20.76	26		20.76	36		20.76	31			238	1.337		238	1.11		238	1.274
				65.963	2		20.78	41		20.78	43		20.78	25		20.78	35		20.78	32			239	1.331		239	1.11		239	1.27
				66.44	3		20.8	42		20.8	43		20.8	24		20.8	33		20.8	32			240	1.332		240	1.109		240	1.272
				67.032	2		20.82	44		20.82	43		20.82	24		20.82	32		20.82	32			241	1.332		241	1.108		241	1.267
				68.309	2		20.84	45		20.84	41		20.84	24		20.84	31		20.84	32			242	1.333		242	1.11		242	1.269
				70.357	8		20.86	47		20.86	40		20.86	25		20.86	30		20.86	32			243	1.334		243	1.11		243	1.264
				71.152	11		20.88	46		20.88	38		20.88	27		20.88	30		20.88	32			244	1.337		244	1.112		244	1.265
				77.772	7		20.9	48		20.9	37		20.9	28		20.9	30		20.9	32			245	1.339		245	1.114		245	1.265
				78.765	2		20.92	48		20.92	37		20.92	29		20.92	31		20.92	32			246	1.336		246	1.113		246	1.263
							20.94	41		20.94	37		20.94	29		20.94	32		20.94	31			247	1.338		247	1.114		247	1.263
							20.96	41		20.96	36		20.96	28		20.96	33		20.96	31			248	1.332		248	1.114		248	1.258
							20.98	43		20.98	36		20.98	28		20.98	34		20.98	31			249	1.335		249	1.117		249	1.258
							21	44		21	36		21	27		21	34		21	32			250	1.324		250	1.113		250	1.252
							21.02	45		21.02	36		21.02	27		21.02	34		21.02	32			251	1.33		251	1.112		251	1.254
							21.04	45		21.04	37		21.04	27		21.04	34		21.04	33			252	1.329		252	1.114		252	1.254
							21.06	49		21.06	38		21.06	27		21.06	34		21.06	33			253	1.336		253	1.12		253	1.259
							21.08	49		21.08	40		21.08	28		21.08	35		21.08	34			254	1.331		254	1.117		254	1.254
							21.1	50		21.1	41		21.1	28		21.1	36		21.1	35			255	1.328		255	1.115		255	1.249
							21.12	52		21.12	43		21.12	27		21.12	37		21.12	36			256	1.323		256	1.109		256	1.241
							21.14	52		21.14	44		21.14	27		21.14	39		21.14	36			257	1.318		257	1.11		257	1.238
							21.16	55		21.16	45		21.16	26		21.16	40		21.16	35			258	1.316		258	1.109		258	1.236
							21.18	53		21.18	46		21.18	26		21.18	41		21.18	34			259	1.317		259	1.11		259	1.236
							21.2	56		21.2	47		21.2	26		21.2	41		21.2	33			260	1.323		260	1.113		260	1.238
							21.22	62		21.22	47		21.22	26		21.22	40		21.22	33			261	1.327		261	1.112		261	1.238
							21.24	65		21.24	47		21.24	27		21.24	38		21.24	33			262	1.324		262	1.113		262	1.238
							21.26	70		21.26	46		21.26	27		21.26	37		21.26	34			263	1.32		263	1.111		263	1.235
							21.28	70		21.28	45		21.28	27		21.28	36		21.28	35			264	1.313		264	1.114		264	1.232
							21.3	70		21.3	44		21.3	27		21.3	36		21.3	37			265	1.312		265	1.115		265	1.231
							21.32	71		21.32	44		21.32	27		21.32	37		21.32	38			266	1.314		266	1.114		266	1.225
							21.34	67		21.34	44		21.34	27		21.34	38		21.34	38			267	1.318		267	1.116		267	1.224
							21.36	72		21.36	45		21.36	28		21.36	39		21.36	38			268	1.321		268	1.113		268	1.218
							21.38	76		21.38	47		21.38	29		21.38	41		21.38	37			269	1.318		269	1.113		269	1.218
							21.4	79		21.4	48		21.4	29		21.4	42		21.4	36			270	1.317		270	1.117		270	1.21
							21.42	83		21.42	49		21.42	30		21.42	43		21.42	35			271	1.316		271	1.124		271	1.206
							21.44	84		21.44	48		21.44	31		21.44	43		21.44	35			272	1.312		272	1.124		272	1.209
							21.46	88		21.46	47		21.46	31		21.46	44		21.46	35			273	1.31		273	1.119		273	1.21
							21.48	88		21.48	45		21.48	32		21.48	44		21.48	36			274	1.311		274	1.114		274	1.212
							21.5	85		21.5	44		21.5	32		21.5	43		21.5	37			275	1.312		275	1.116		275	1.208
							21.52	88		21.52	45		21.52	32		21.52	43		21.52	37			276	1.313		276	1.119		276	1.205
							21.54	89		21.54	46		21.54	32		21.54	43		21.54	38			277	1.307		277	1.118		277	1.199
							21.56	85		21.56	48		21.56	32		21.56	43		21.56	38			278	1.304		278	1.116		278	1.196
							21.58	81		21.58	51		21.58	32		21.58	43		21.58	37			279	1.304		279	1.11		279	1.192
							21.6	77		21.6	53		21.6	33		21.6	43		21.6	36			280	1.306		280	1.111		280	1.191
							21.62	76		21.62	54		21.62	34		21.62	44		21.62	35			281	1.308		281	1.113		281	1.184
							21.64	71		21.64	55		21.64	35		21.64	44		21.64	34			282	1.299		282	1.116		282	1.18
							21.66	71		21.66	54		21.66	36		21.66	43		21.66	33			283	1.295		283	1.114		283	1.177
							21.68	73		21.68	53		21.68	36		21.68	42		21.68	33			284	1.291		284	1.111		284	1.179
							21.7	75		21.7	52		21.7	35		21.7	40		21.7	33			285	1.296		285	1.109		285	1.175
							21.72	76		21.72	50		21.72	34		21.72	39		21.72	34			286	1.294		286	1.11		286	1.17
							21.74	68		21.74	49		21.74	33		21.74	38		21.74	35			287	1.293		287	1.109		287	1.164
							21.76	64		21.76	48		21.76	33		21.76	37		21.76	36			288	1.29		288	1.108		288	1.163
							21.78	62		21.78	46		21.78	33		21.78	36		21.78	37			289	1.287		289	1.108		289	1.16
							21.8	56		21.8	44		21.8	34		21.8	36		21.8	38			290	1.284		290	1.105		290	1.156
							21.82	56		21.82	43		21.82	36		21.82	35		21.82	39			291	1.282		291	1.102		291	1.155
							21.84	55		21.84	42		21.84	37		21.84	35		21.84	39			292	1.283		292	1.095		292	1.151
							21.86	55		21.86	43		21.86	38		21.86	35		21.86	39			293	1.281		293	1.095		293	1.147
							21.88	54		21.88	44		21.88	38		21.88	36		21.88	38			294	1.277		294	1.092		294	1.142
							21.9	49		21.9	46		21.9	38		21.9	37		21.9	38			295	1.277		295	1.089		295	1.14
							21.92	48		21.92	48		21.92	37		21.92	38		21.92	37			296	1.273		296	1.082		296	1.135
							21.94	50		21.94	50		21.94	36		21.94	38		21.94	37			297	1.271		297	1.077		297	1.128
							21.96	49		21.96	50		21.96	35		21.96	38		21.96	37			298	1.264		298	1.073		298	1.121
							21.98	54		21.98	50		21.98	34		21.98	38		21.98	37			299	1.26		299	1.063		299	1.12
							22	54		22	49		22	33		22	37		22	38			300	1.258		300	1.056		300	1.117
							22.02	54		22.02	48		22.02	32		22.02	35		22.02	39			301	1.256		301	1.053		301	1.115
							22.04	53		22.04	47		22.04	31		22.04	33		22.04	40			302	1.257		302	1.047		302	1.109
							22.06	49		22.06	47		22.06	31		22.06	31		22.06	42			303	1.257		303	1.038		303	1.103
							22.08	45		22.08	47		22.08	32		22.08	29		22.08	43			304	1.252		304	1.027		304	1.094
							22.1	46		22.1	47		22.1	32		22.1	28		22.1	44			305	1.248		305	1.025		305	1.088
							22.12	48		22.12	47		22.12	33		22.12	28		22.12	45			306	1.241		306	1.016		306	1.077
							22.14	51		22.14	48		22.14	33		22.14	29		22.14	45			307	1.238		307	1.01		307	1.069
							22.16	51		22.16	49		22.16	33		22.16	31		22.16	46			308	1.232		308	1.001		308	1.06
							22.18	49		22.18	50		22.18	33		22.18	33		22.18	47			309	1.227		309	0.999		309	1.053
							22.2	47		22.2	51		22.2	33		22.2	35		22.2	49			310	1.222		310	0.992		310	1.043
							22.22	45		22.22	51		22.22	32		22.22	37		22.22	51			311	1.218		311	0.986		311	1.032
							22.24	44		22.24	51		22.24	31		22.24	38		22.24	53			312	1.211		312	0.976		312	1.026
							22.26	39		22.26	49		22.26	30		22.26	38		22.26	55			313	1.204		313	0.965		313	1.018
							22.28	40		22.28	47		22.28	28		22.28	37		22.28	58			314	1.199		314	0.952		314	1.009
							22.3	40		22.3	44		22.3	27		22.3	35		22.3	63			315	1.194		315	0.944		315	0.994
							22.32	43		22.32	42		22.32	26		22.32	34		22.32	70			316	1.191		316	0.933		316	0.985
							22.34	42		22.34	41		22.34	25		22.34	33		22.34	80			317	1.181		317	0.926		317	0.975
							22.36	45		22.36	41		22.36	25		22.36	33		22.36	93			318	1.171		318	0.913		318	0.971
							22.38	46		22.38	42		22.38	25		22.38	33		22.38	111			319	1.158		319	0.902		319	0.962
							22.4	45		22.4	44		22.4	25		22.4	33		22.4	134			320	1.148		320	0.888		320	0.955
							22.42	42		22.42	45		22.42	25		22.42	33		22.42	162			321	1.141		321	0.879		321	0.944
							22.44	47		22.44	46		22.44	25		22.44	34		22.44	194			322	1.132		322	0.868		322	0.93
							22.46	46		22.46	47		22.46	25		22.46	34		22.46	229			323	1.121		323	0.856		323	0.914
							22.48	49		22.48	48		22.48	25		22.48	35		22.48	267			324	1.109		324	0.842		324	0.901
							22.5	46		22.5	49		22.5	26		22.5	36		22.5	306			325	1.096		325	0.831		325	0.895
							22.52	46		22.52	50		22.52	27		22.52	37		22.52	344			326	1.086		326	0.819		326	0.885
							22.54	42		22.54	50		22.54	28		22.54	37		22.54	379			327	1.072		327	0.809		327	0.873
							22.56	38		22.56	50		22.56	28		22.56	37		22.56	408			328	1.058		328	0.796		328	0.862
							22.58	38		22.58	50		22.58	28		22.58	36		22.58	429			329	1.046		329	0.786		329	0.852
							22.6	37		22.6	49		22.6	27		22.6	35		22.6	441			330	1.036		330	0.774		330	0.845
							22.62	36		22.62	48		22.62	26		22.62	34		22.62	443			331	1.026		331	0.765		331	0.836
							22.64	38		22.64	47		22.64	25		22.64	33		22.64	435			332	1.013		332	0.753		332	0.824
							22.66	39		22.66	46		22.66	25		22.66	33		22.66	417			333	1		333	0.741		333	0.814
							22.68	39		22.68	46		22.68	25		22.68	33		22.68	390			334	0.989		334	0.728		334	0.805
							22.7	39		22.7	45		22.7	26		22.7	34		22.7	357			335	0.978		335	0.717		335	0.797
							22.72	38		22.72	45		22.72	26		22.72	35		22.72	318			336	0.967		336	0.703		336	0.786
							22.74	41		22.74	45		22.74	27		22.74	36		22.74	277			337	0.957		337	0.692		337	0.775
							22.76	40		22.76	45		22.76	27		22.76	37		22.76	235			338	0.943		338	0.676		338	0.765
							22.78	42		22.78	45		22.78	27		22.78	37		22.78	196			339	0.928		339	0.666		339	0.759
							22.8	41		22.8	46		22.8	28		22.8	37		22.8	160			340	0.913		340	0.652		340	0.75
							22.82	45		22.82	47		22.82	28		22.82	36		22.82	128			341	0.899		341	0.642		341	0.738
							22.84	48		22.84	48		22.84	28		22.84	34		22.84	103			342	0.89		342	0.627		342	0.729
							22.86	47		22.86	48		22.86	29		22.86	33		22.86	82			343	0.88		343	0.615		343	0.72
							22.88	45		22.88	48		22.88	29		22.88	32		22.88	68			344	0.869		344	0.604		344	0.714
							22.9	43		22.9	47		22.9	29		22.9	31		22.9	58			345	0.857		345	0.593		345	0.706
							22.92	41		22.92	47		22.92	30		22.92	31		22.92	52			346	0.845		346	0.58		346	0.7
							22.94	38		22.94	47		22.94	30		22.94	31		22.94	49			347	0.833		347	0.565		347	0.694
							22.96	36		22.96	46		22.96	30		22.96	32		22.96	48			348	0.824		348	0.552		348	0.689
							22.98	39		22.98	46		22.98	30		22.98	32		22.98	48			349	0.814		349	0.539		349	0.681
							23	39		23	45		23	30		23	33		23	48			350	0.805		350	0.529		350	0.672
							23.02	40		23.02	44		23.02	30		23.02	33		23.02	49			351	0.794		351	0.516		351	0.661
							23.04	41		23.04	44		23.04	29		23.04	34		23.04	48			352	0.784		352	0.504		352	0.651
							23.06	40		23.06	44		23.06	28		23.06	35		23.06	47			353	0.776		353	0.491		353	0.643
							23.08	40		23.08	44		23.08	27		23.08	36		23.08	45			354	0.766		354	0.479		354	0.635
							23.1	39		23.1	44		23.1	27		23.1	37		23.1	43			355	0.758		355	0.466		355	0.628
							23.12	38		23.12	43		23.12	27		23.12	37		23.12	40			356	0.749		356	0.451		356	0.62
							23.14	40		23.14	43		23.14	28		23.14	38		23.14	38			357	0.739		357	0.438		357	0.612
							23.16	39		23.16	43		23.16	28		23.16	37		23.16	36			358	0.731		358	0.426		358	0.605
							23.18	44		23.18	43		23.18	28		23.18	37		23.18	35			359	0.72		359	0.412		359	0.597
							23.2	44		23.2	44		23.2	27		23.2	36		23.2	35			360	0.713		360	0.398		360	0.59
							23.22	46		23.22	45		23.22	27		23.22	35		23.22	35			361	0.703		361	0.385		361	0.583
							23.24	43		23.24	46		23.24	27		23.24	35		23.24	36			362	0.693		362	0.372		362	0.576
							23.26	41		23.26	46		23.26	27		23.26	35		23.26	37			363	0.682		363	0.357		363	0.569
							23.28	37		23.28	46		23.28	28		23.28	35		23.28	38			364	0.673		364	0.342		364	0.561
							23.3	37		23.3	45		23.3	28		23.3	35		23.3	39			365	0.665		365	0.327		365	0.554
							23.32	37		23.32	44		23.32	28		23.32	36		23.32	40			366	0.655		366	0.314		366	0.547
							23.34	36		23.34	44		23.34	29		23.34	36		23.34	41			367	0.647		367	0.3		367	0.541
							23.36	39		23.36	44		23.36	29		23.36	36		23.36	42			368	0.639		368	0.287		368	0.535
							23.38	41		23.38	44		23.38	29		23.38	36		23.38	43			369	0.63		369	0.274		369	0.529
							23.4	40		23.4	45		23.4	28		23.4	35		23.4	43			370	0.623		370	0.26		370	0.523
							23.42	42		23.42	45		23.42	27		23.42	35		23.42	42			371	0.613		371	0.248		371	0.516
							23.44	39		23.44	45		23.44	26		23.44	35		23.44	40			372	0.612		372	0.24		372	0.515
							23.46	39		23.46	46		23.46	24		23.46	35		23.46	38			373	0.609		373	0.233		373	0.516
							23.48	40		23.48	47		23.48	23		23.48	35		23.48	36			374	0.609		374	0.225		374	0.517
							23.5	40		23.5	48		23.5	22		23.5	35		23.5	35			375	0.602		375	0.212		375	0.51
							23.52	40		23.52	48		23.52	22		23.52	35		23.52	35			376	0.594		376	0.199		376	0.504
							23.54	39		23.54	48		23.54	23		23.54	35		23.54	35			377	0.586		377	0.187		377	0.497
							23.56	43		23.56	48		23.56	24		23.56	35		23.56	35			378	0.578		378	0.176		378	0.491
							23.58	41		23.58	46		23.58	25		23.58	36		23.58	36			379	0.571		379	0.165		379	0.486
							23.6	39		23.6	45		23.6	26		23.6	37		23.6	36			380	0.563		380	0.154		380	0.479
							23.62	42		23.62	44		23.62	26		23.62	38		23.62	36			381	0.556		381	0.144		381	0.472
							23.64	44		23.64	45		23.64	26		23.64	39		23.64	36			382	0.548		382	0.134		382	0.465
							23.66	46		23.66	47		23.66	26		23.66	39		23.66	35			383	0.541		383	0.124		383	0.459
							23.68	44		23.68	49		23.68	26		23.68	40		23.68	35			384	0.533		384	0.115		384	0.452
							23.7	43		23.7	51		23.7	26		23.7	41		23.7	36			385	0.526		385	0.107		385	0.447
							23.72	44		23.72	53		23.72	26		23.72	41		23.72	36			386	0.519		386	0.099		386	0.44
							23.74	40		23.74	54		23.74	26		23.74	42		23.74	37			387	0.511		387	0.092		387	0.435
							23.76	39		23.76	53		23.76	26		23.76	43		23.76	38			388	0.504		388	0.086		388	0.43
							23.78	40		23.78	51		23.78	26		23.78	43		23.78	39			389	0.497		389	0.08		389	0.425
							23.8	40		23.8	49		23.8	25		23.8	44		23.8	40			390	0.49		390	0.074		390	0.419
							23.82	38		23.82	47		23.82	25		23.82	44		23.82	41			391	0.484		391	0.068		391	0.413
							23.84	38		23.84	46		23.84	26		23.84	43		23.84	41			392	0.476		392	0.063		392	0.406
							23.86	35		23.86	46		23.86	26		23.86	43		23.86	41			393	0.469		393	0.057		393	0.4
							23.88	39		23.88	45		23.88	27		23.88	42		23.88	42			394	0.463		394	0.053		394	0.396
							23.9	39		23.9	46		23.9	27		23.9	42		23.9	42			395	0.457		395	0.05		395	0.39
							23.92	41		23.92	46		23.92	27		23.92	43		23.92	42			396	0.451		396	0.046		396	0.385
							23.94	41		23.94	47		23.94	28		23.94	44		23.94	42			397	0.444		397	0.042		397	0.38
							23.96	40		23.96	48		23.96	28		23.96	45		23.96	41			398	0.439		398	0.039		398	0.375
							23.98	40		23.98	49		23.98	29		23.98	47		23.98	40			399	0.432		399	0.036		399	0.369
							24	38		24	49		24	29		24	49		24	40			400	0.427		400	0.034		400	0.365
							24.02	36		24.02	49		24.02	29		24.02	52		24.02	39			401	0.42		401	0.031		401	0.359
							24.04	39		24.04	48		24.04	28		24.04	54		24.04	39			402	0.413		402	0.029		402	0.354
							24.06	37		24.06	48		24.06	27		24.06	55		24.06	39			403	0.406		403	0.027		403	0.348
							24.08	38		24.08	48		24.08	26		24.08	56		24.08	38			404	0.4		404	0.026		404	0.342
							24.1	36		24.1	48		24.1	25		24.1	55		24.1	37			405	0.393		405	0.024		405	0.337
							24.12	37		24.12	49		24.12	25		24.12	53		24.12	36			406	0.387		406	0.023		406	0.332
							24.14	36		24.14	51		24.14	25		24.14	50		24.14	35			407	0.381		407	0.021		407	0.327
							24.16	36		24.16	53		24.16	26		24.16	47		24.16	35			408	0.375		408	0.02		408	0.322
							24.18	38		24.18	55		24.18	28		24.18	45		24.18	36			409	0.369		409	0.019		409	0.316
							24.2	39		24.2	56		24.2	29		24.2	43		24.2	37			410	0.363		410	0.018		410	0.312
							24.22	43		24.22	56		24.22	30		24.22	42		24.22	38			411	0.358		411	0.017		411	0.307
							24.24	48		24.24	56		24.24	30		24.24	42		24.24	39			412	0.352		412	0.015		412	0.303
							24.26	48		24.26	55		24.26	29		24.26	41		24.26	40			413	0.347		413	0.013		413	0.298
							24.28	47		24.28	55		24.28	29		24.28	41		24.28	40			414	0.341		414	0.012		414	0.293
							24.3	42		24.3	54		24.3	28		24.3	41		24.3	40			415	0.336		415	0.011		415	0.288
							24.32	39		24.32	54		24.32	28		24.32	40		24.32	39			416	0.328		416	0.009		416	0.281
							24.34	36		24.34	54		24.34	28		24.34	40		24.34	38			417	0.32		417	0.006		417	0.274
							24.36	32		24.36	53		24.36	28		24.36	39		24.36	37			418	0.311		418	0.004		418	0.267
							24.38	36		24.38	52		24.38	28		24.38	39		24.38	36			419	0.307		419	0.003		419	0.262
							24.4	38		24.4	51		24.4	27		24.4	38		24.4	35			420	0.302		420	0.003		420	0.259
							24.42	37		24.42	50		24.42	27		24.42	38		24.42	35			421	0.297		421	0.003		421	0.255
							24.44	39		24.44	48		24.44	27		24.44	37		24.44	35			422	0.291		422	0.002		422	0.251
							24.46	36		24.46	46		24.46	28		24.46	36		24.46	35			423	0.287		423	0.002		423	0.246
							24.48	34		24.48	45		24.48	28		24.48	36		24.48	35			424	0.283		424	0.002		424	0.242
							24.5	34		24.5	44		24.5	29		24.5	35		24.5	36			425	0.278		425	0.002		425	0.238
							24.52	35		24.52	44		24.52	29		24.52	34		24.52	37			426	0.273		426	0.001		426	0.234
							24.54	37		24.54	45		24.54	29		24.54	34		24.54	37			427	0.269		427	0		427	0.23
							24.56	37		24.56	46		24.56	29		24.56	34		24.56	38			428	0.265		428	0		428	0.226
							24.58	38		24.58	47		24.58	29		24.58	34		24.58	39			429	0.26		429	-0.001		429	0.223
							24.6	38		24.6	49		24.6	28		24.6	34		24.6	40			430	0.255		430	-0.001		430	0.22
							24.62	37		24.62	51		24.62	27		24.62	33		24.62	40			431	0.251		431	-0.002		431	0.216
							24.64	36		24.64	53		24.64	26		24.64	32		24.64	39			432	0.246		432	-0.002		432	0.212
							24.66	34		24.66	55		24.66	25		24.66	30		24.66	38			433	0.243		433	-0.002		433	0.208
							24.68	33		24.68	56		24.68	24		24.68	29		24.68	36			434	0.239		434	-0.003		434	0.204
							24.7	31		24.7	56		24.7	23		24.7	28		24.7	34			435	0.235		435	-0.003		435	0.201
							24.72	33		24.72	55		24.72	23		24.72	28		24.72	32			436	0.232		436	-0.003		436	0.198
							24.74	36		24.74	54		24.74	23		24.74	28		24.74	31			437	0.229		437	-0.003		437	0.195
							24.76	39		24.76	53		24.76	24		24.76	29		24.76	31			438	0.225		438	-0.004		438	0.192
							24.78	41		24.78	52		24.78	25		24.78	31		24.78	32			439	0.222		439	-0.004		439	0.189
							24.8	41		24.8	52		24.8	26		24.8	33		24.8	34			440	0.219		440	-0.005		440	0.186
							24.82	40		24.82	52		24.82	26		24.82	35		24.82	36			441	0.215		441	-0.004		441	0.183
							24.84	37		24.84	51		24.84	26		24.84	37		24.84	38			442	0.211		442	-0.005		442	0.18
							24.86	34		24.86	51		24.86	25		24.86	38		24.86	39			443	0.209		443	-0.004		443	0.177
							24.88	35		24.88	51		24.88	25		24.88	38		24.88	39			444	0.206		444	-0.005		444	0.175
							24.9	35		24.9	51		24.9	25		24.9	38		24.9	38			445	0.204		445	-0.005		445	0.172
							24.92	38		24.92	52		24.92	25		24.92	37		24.92	36			446	0.201		446	-0.005		446	0.169
							24.94	37		24.94	53		24.94	25		24.94	36		24.94	34			447	0.198		447	-0.006		447	0.165
							24.96	37		24.96	54		24.96	25		24.96	35		24.96	32			448	0.196		448	-0.007		448	0.162
							24.98	39		24.98	55		24.98	25		24.98	34		24.98	31			449	0.193		449	-0.007		449	0.159
							25	37		25	55		25	25		25	33		25	31			450	0.189		450	-0.007		450	0.158
							25.02	39		25.02	54		25.02	26		25.02	32		25.02	31			451	0.187		451	-0.007		451	0.156
							25.04	40		25.04	53		25.04	26		25.04	31		25.04	33			452	0.184		452	-0.007		452	0.154
							25.06	41		25.06	51		25.06	26		25.06	30		25.06	34			453	0.182		453	-0.007		453	0.151
							25.08	41		25.08	51		25.08	26		25.08	30		25.08	35			454	0.18		454	-0.007		454	0.149
							25.1	39		25.1	50		25.1	25		25.1	31		25.1	37			455	0.178		455	-0.008		455	0.146
							25.12	37		25.12	51		25.12	24		25.12	32		25.12	37			456	0.176		456	-0.008		456	0.143
							25.14	36		25.14	52		25.14	23		25.14	33		25.14	37			457	0.174		457	-0.009		457	0.14
							25.16	33		25.16	52		25.16	22		25.16	34		25.16	36			458	0.171		458	-0.008		458	0.138
							25.18	33		25.18	52		25.18	22		25.18	34		25.18	34			459	0.169		459	-0.009		459	0.136
							25.2	30		25.2	52		25.2	22		25.2	34		25.2	33			460	0.167		460	-0.009		460	0.134
							25.22	32		25.22	51		25.22	21		25.22	34		25.22	32			461	0.164		461	-0.01		461	0.132
							25.24	34		25.24	50		25.24	21		25.24	34		25.24	31			462	0.162		462	-0.01		462	0.13
							25.26	35		25.26	50		25.26	21		25.26	33		25.26	31			463	0.16		463	-0.01		463	0.127
							25.28	35		25.28	50		25.28	21		25.28	33		25.28	31			464	0.158		464	-0.01		464	0.124
							25.3	37		25.3	51		25.3	21		25.3	32		25.3	31			465	0.157		465	-0.01		465	0.122
							25.32	34		25.32	52		25.32	22		25.32	31		25.32	31			466	0.155		466	-0.01		466	0.121
							25.34	31		25.34	53		25.34	23		25.34	30		25.34	31			467	0.153		467	-0.01		467	0.119
							25.36	30		25.36	52		25.36	24		25.36	29		25.36	31			468	0.15		468	-0.01		468	0.117
							25.38	30		25.38	52		25.38	25		25.38	28		25.38	32			469	0.148		469	-0.01		469	0.115
							25.4	32		25.4	51		25.4	26		25.4	28		25.4	33			470	0.146		470	-0.01		470	0.113
							25.42	31		25.42	49		25.42	27		25.42	28		25.42	34			471	0.145		471	-0.009		471	0.111
							25.44	34		25.44	48		25.44	28		25.44	29		25.44	35			472	0.143		472	-0.009		472	0.109
							25.46	37		25.46	47		25.46	28		25.46	30		25.46	36			473	0.142		473	-0.009		473	0.108
							25.48	34		25.48	46		25.48	28		25.48	31		25.48	37			474	0.14		474	-0.009		474	0.106
							25.5	33		25.5	46		25.5	28		25.5	32		25.5	38			475	0.139		475	-0.009		475	0.105
							25.52	36		25.52	45		25.52	27		25.52	33		25.52	39			476	0.137		476	-0.009		476	0.104
							25.54	37		25.54	45		25.54	26		25.54	33		25.54	40			477	0.136		477	-0.009		477	0.103
							25.56	37		25.56	45		25.56	25		25.56	32		25.56	42			478	0.135		478	-0.009		478	0.101
							25.58	38		25.58	46		25.58	25		25.58	31		25.58	43			479	0.133		479	-0.01		479	0.099
							25.6	36		25.6	47		25.6	25		25.6	30		25.6	44			480	0.131		480	-0.011		480	0.097
							25.62	33		25.62	49		25.62	25		25.62	29		25.62	44			481	0.13		481	-0.011		481	0.095
							25.64	31		25.64	52		25.64	26		25.64	28		25.64	44			482	0.129		482	-0.011		482	0.094
							25.66	30		25.66	54		25.66	27		25.66	28		25.66	43			483	0.128		483	-0.011		483	0.092
							25.68	33		25.68	55		25.68	28		25.68	28		25.68	42			484	0.127		484	-0.011		484	0.09
							25.7	32		25.7	56		25.7	29		25.7	28		25.7	42			485	0.126		485	-0.011		485	0.088
							25.72	33		25.72	56		25.72	30		25.72	28		25.72	41			486	0.124		486	-0.011		486	0.087
							25.74	35		25.74	55		25.74	30		25.74	29		25.74	41			487	0.123		487	-0.012		487	0.085
							25.76	32		25.76	55		25.76	30		25.76	30		25.76	40			488	0.122		488	-0.013		488	0.084
							25.78	31		25.78	54		25.78	30		25.78	31		25.78	39			489	0.12		489	-0.013		489	0.082
							25.8	32		25.8	53		25.8	30		25.8	31		25.8	38			490	0.119		490	-0.013		490	0.081
							25.82	33		25.82	52		25.82	29		25.82	30		25.82	36			491	0.118		491	-0.013		491	0.08
							25.84	37		25.84	51		25.84	27		25.84	29		25.84	35			492	0.117		492	-0.012		492	0.079
							25.86	37		25.86	50		25.86	25		25.86	28		25.86	34			493	0.117		493	-0.011		493	0.078
							25.88	40		25.88	49		25.88	23		25.88	26		25.88	34			494	0.116		494	-0.011		494	0.077
							25.9	40		25.9	48		25.9	22		25.9	26		25.9	35			495	0.114		495	-0.012		495	0.075
							25.92	38		25.92	48		25.92	21		25.92	26		25.92	36			496	0.112		496	-0.013		496	0.073
							25.94	34		25.94	49		25.94	21		25.94	27		25.94	36			497	0.111		497	-0.013		497	0.072
							25.96	32		25.96	50		25.96	22		25.96	28		25.96	36			498	0.109		498	-0.013		498	0.07
							25.98	31		25.98	52		25.98	23		25.98	29		25.98	35			499	0.108		499	-0.013		499	0.069
							26	30		26	54		26	25		26	30		26	34			500	0.107		500	-0.013		500	0.068
							26.02	30		26.02	56		26.02	26		26.02	30		26.02	34			501	0.106		501	-0.014		501	0.066
							26.04	33		26.04	58		26.04	27		26.04	30		26.04	34			502	0.106		502	-0.015		502	0.065
							26.06	33		26.06	58		26.06	28		26.06	29		26.06	35			503	0.106		503	-0.015		503	0.064
							26.08	34		26.08	58		26.08	29		26.08	28		26.08	35			504	0.104		504	-0.015		504	0.063
							26.1	35		26.1	56		26.1	29		26.1	27		26.1	35			505	0.104		505	-0.015		505	0.063
							26.12	33		26.12	54		26.12	29		26.12	27		26.12	35			506	0.103		506	-0.015		506	0.062
							26.14	32		26.14	51		26.14	28		26.14	27		26.14	35			507	0.103		507	-0.015		507	0.061
							26.16	31		26.16	49		26.16	26		26.16	27		26.16	35			508	0.103		508	-0.014		508	0.06
							26.18	34		26.18	48		26.18	24		26.18	27		26.18	36			509	0.102		509	-0.014		509	0.06
							26.2	35		26.2	48		26.2	23		26.2	26		26.2	37			510	0.102		510	-0.014		510	0.059
							26.22	36		26.22	49		26.22	22		26.22	26		26.22	38			511	0.101		511	-0.014		511	0.058
							26.24	40		26.24	50		26.24	22		26.24	26		26.24	38			512	0.1		512	-0.015		512	0.057
							26.26	42		26.26	52		26.26	22		26.26	26		26.26	38			513	0.099		513	-0.015		513	0.057
							26.28	39		26.28	52		26.28	23		26.28	27		26.28	37			514	0.097		514	-0.015		514	0.056
							26.3	41		26.3	53		26.3	24		26.3	28		26.3	36			515	0.096		515	-0.015		515	0.055
							26.32	40		26.32	52		26.32	24		26.32	30		26.32	34			516	0.095		516	-0.015		516	0.054
							26.34	38		26.34	51		26.34	25		26.34	31		26.34	33			517	0.094		517	-0.015		517	0.053
							26.36	37		26.36	50		26.36	25		26.36	32		26.36	32			518	0.094		518	-0.015		518	0.052
							26.38	34		26.38	50		26.38	25		26.38	32		26.38	32			519	0.093		519	-0.015		519	0.05
							26.4	34		26.4	51		26.4	24		26.4	32		26.4	33			520	0.093		520	-0.016		520	0.049
							26.42	35		26.42	52		26.42	24		26.42	31		26.42	34			521	0.093		521	-0.016		521	0.049
							26.44	34		26.44	53		26.44	24		26.44	31		26.44	34			522	0.093		522	-0.015		522	0.048
							26.46	36		26.46	53		26.46	24		26.46	31		26.46	35			523	0.092		523	-0.015		523	0.047
							26.48	36		26.48	54		26.48	24		26.48	31		26.48	36			524	0.092		524	-0.015		524	0.047
							26.5	36		26.5	53		26.5	24		26.5	31		26.5	36			525	0.09		525	-0.015		525	0.045
							26.52	37		26.52	52		26.52	24		26.52	31		26.52	35			526	0.09		526	-0.015		526	0.045
							26.54	36		26.54	52		26.54	24		26.54	31		26.54	34			527	0.09		527	-0.015		527	0.045
							26.56	37		26.56	52		26.56	24		26.56	30		26.56	33			528	0.09		528	-0.015		528	0.045
							26.58	37		26.58	53		26.58	23		26.58	29		26.58	32			529	0.089		529	-0.015		529	0.045
							26.6	37		26.6	53		26.6	22		26.6	28		26.6	32			530	0.088		530	-0.016		530	0.044
							26.62	35		26.62	53		26.62	21		26.62	27		26.62	32			531	0.088		531	-0.016		531	0.044
							26.64	33		26.64	53		26.64	21		26.64	27		26.64	33			532	0.088		532	-0.016		532	0.043
							26.66	32		26.66	53		26.66	22		26.66	27		26.66	34			533	0.088		533	-0.016		533	0.043
							26.68	30		26.68	52		26.68	23		26.68	28		26.68	35			534	0.087		534	-0.017		534	0.041
							26.7	30		26.7	53		26.7	24		26.7	29		26.7	36			535	0.087		535	-0.017		535	0.041
							26.72	29		26.72	53		26.72	25		26.72	29		26.72	36			536	0.085		536	-0.019		536	0.037
							26.74	32		26.74	54		26.74	26		26.74	29		26.74	36			537	0.083		537	-0.02		537	0.035
							26.76	34		26.76	54		26.76	26		26.76	28		26.76	35			538	0.08		538	-0.021		538	0.033
							26.78	36		26.78	53		26.78	26		26.78	27		26.78	34			539	0.08		539	-0.02		539	0.033
							26.8	37		26.8	52		26.8	26		26.8	26		26.8	33			540	0.079		540	-0.02		540	0.034
							26.82	38		26.82	50		26.82	26		26.82	25		26.82	32			541	0.08		541	-0.021		541	0.034
							26.84	36		26.84	49		26.84	26		26.84	24		26.84	32			542	0.08		542	-0.021		542	0.033
							26.86	36		26.86	49		26.86	26		26.86	25		26.86	32			543	0.081		543	-0.021		543	0.033
							26.88	33		26.88	49		26.88	26		26.88	25		26.88	33			544	0.08		544	-0.021		544	0.032
							26.9	33		26.9	50		26.9	26		26.9	27		26.9	33			545	0.08		545	-0.021		545	0.032
							26.92	31		26.92	51		26.92	26		26.92	28		26.92	34			546	0.079		546	-0.022		546	0.031
							26.94	30		26.94	52		26.94	26		26.94	29		26.94	34			547	0.079		547	-0.022		547	0.031
							26.96	29		26.96	52		26.96	26		26.96	29		26.96	33			548	0.078		548	-0.021		548	0.031
							26.98	30		26.98	52		26.98	26		26.98	29		26.98	33			549	0.078		549	-0.02		549	0.032
							27	30		27	52		27	26		27	28		27	32			550	0.077		550	-0.02		550	0.031
							27.02	31		27.02	52		27.02	25		27.02	28		27.02	32			551	0.077		551	-0.02		551	0.031
							27.04	33		27.04	52		27.04	25		27.04	28		27.04	32			552	0.076		552	-0.02		552	0.03
							27.06	32		27.06	52		27.06	25		27.06	28		27.06	33			553	0.077		553	-0.021		553	0.03
							27.08	32		27.08	52		27.08	25		27.08	28		27.08	34			554	0.077		554	-0.021		554	0.03
							27.1	34		27.1	51		27.1	24		27.1	29		27.1	35			555	0.077		555	-0.021		555	0.031
							27.12	33		27.12	50		27.12	24		27.12	29		27.12	36			556	0.076		556	-0.021		556	0.031
							27.14	35		27.14	50		27.14	24		27.14	29		27.14	37			557	0.076		557	-0.02		557	0.032
							27.16	32		27.16	51		27.16	23		27.16	29		27.16	37			558	0.076		558	-0.02		558	0.032
							27.18	30		27.18	52		27.18	23		27.18	29		27.18	36			559	0.076		559	-0.02		559	0.031
							27.2	29		27.2	53		27.2	23		27.2	29		27.2	35			560	0.077		560	-0.02		560	0.031
							27.22	26		27.22	55		27.22	23		27.22	28		27.22	33			561	0.077		561	-0.02		561	0.03
							27.24	27		27.24	57		27.24	24		27.24	28		27.24	32			562	0.077		562	-0.02		562	0.03
							27.26	26		27.26	58		27.26	25		27.26	28		27.26	30			563	0.076		563	-0.02		563	0.029
							27.28	26		27.28	60		27.28	26		27.28	28		27.28	29			564	0.076		564	-0.019		564	0.029
							27.3	30		27.3	61		27.3	27		27.3	29		27.3	28			565	0.076		565	-0.019		565	0.03
							27.32	29		27.32	60		27.32	27		27.32	29		27.32	28			566	0.077		566	-0.018		566	0.03
							27.34	32		27.34	59		27.34	27		27.34	30		27.34	29			567	0.077		567	-0.019		567	0.03
							27.36	31		27.36	57		27.36	27		27.36	30		27.36	31			568	0.077		568	-0.019		568	0.03
							27.38	32		27.38	55		27.38	27		27.38	30		27.38	32			569	0.077		569	-0.019		569	0.03
							27.4	31		27.4	53		27.4	27		27.4	29		27.4	33			570	0.076		570	-0.019		570	0.029
							27.42	31		27.42	52		27.42	26		27.42	28		27.42	34			571	0.075		571	-0.018		571	0.029
							27.44	32		27.44	53		27.44	25		27.44	27		27.44	34			572	0.074		572	-0.019		572	0.028
							27.46	33		27.46	53		27.46	24		27.46	26		27.46	35			573	0.073		573	-0.019		573	0.028
							27.48	34		27.48	55		27.48	23		27.48	25		27.48	35			574	0.072		574	-0.02		574	0.027
							27.5	37		27.5	55		27.5	22		27.5	25		27.5	36			575	0.073		575	-0.02		575	0.027
							27.52	33		27.52	56		27.52	22		27.52	26		27.52	37			576	0.074		576	-0.02		576	0.027
							27.54	34		27.54	55		27.54	23		27.54	26		27.54	39			577	0.074		577	-0.02		577	0.026
							27.56	34		27.56	54		27.56	24		27.56	27		27.56	40			578	0.075		578	-0.021		578	0.026
							27.58	35		27.58	53		27.58	25		27.58	28		27.58	41			579	0.075		579	-0.02		579	0.026
							27.6	35		27.6	52		27.6	25		27.6	29		27.6	41			580	0.075		580	-0.02		580	0.026
							27.62	36		27.62	52		27.62	24		27.62	30		27.62	41			581	0.075		581	-0.02		581	0.027
							27.64	37		27.64	53		27.64	23		27.64	30		27.64	40			582	0.074		582	-0.02		582	0.027
							27.66	40		27.66	54		27.66	22		27.66	31		27.66	39			583	0.073		583	-0.02		583	0.027
							27.68	38		27.68	55		27.68	22		27.68	31		27.68	38			584	0.073		584	-0.02		584	0.027
							27.7	38		27.7	56		27.7	22		27.7	31		27.7	37			585	0.073		585	-0.02		585	0.027
							27.72	36		27.72	56		27.72	23		27.72	30		27.72	37			586	0.074		586	-0.02		586	0.027
							27.74	35		27.74	55		27.74	24		27.74	29		27.74	38			587	0.074		587	-0.02		587	0.027
							27.76	34		27.76	54		27.76	25		27.76	28		27.76	39			588	0.074		588	-0.02		588	0.027
							27.78	31		27.78	52		27.78	26		27.78	26		27.78	40			589	0.074		589	-0.02		589	0.027
							27.8	32		27.8	52		27.8	26		27.8	25		27.8	42			590	0.074		590	-0.02		590	0.027
							27.82	33		27.82	52		27.82	25		27.82	24		27.82	44			591	0.074		591	-0.021		591	0.027
							27.84	34		27.84	54		27.84	25		27.84	24		27.84	47			592	0.073		592	-0.02		592	0.028
							27.86	35		27.86	56		27.86	24		27.86	23		27.86	50			593	0.073		593	-0.02		593	0.028
							27.88	35		27.88	59		27.88	24		27.88	23		27.88	53			594	0.073		594	-0.02		594	0.028
							27.9	33		27.9	61		27.9	24		27.9	23		27.9	56			595	0.073		595	-0.021		595	0.027
							27.92	31		27.92	62		27.92	23		27.92	23		27.92	59			596	0.073		596	-0.021		596	0.027
							27.94	29		27.94	61		27.94	23		27.94	24		27.94	62			597	0.073		597	-0.021		597	0.027
							27.96	30		27.96	59		27.96	23		27.96	24		27.96	65			598	0.073		598	-0.02		598	0.026
							27.98	28		27.98	57		27.98	23		27.98	25		27.98	69			599	0.073		599	-0.02		599	0.027
							28	30		28	55		28	23		28	25		28	74			600	0.073		600	-0.019		600	0.027
							28.02	31		28.02	54		28.02	23		28.02	25		28.02	80			601	0.074		601	-0.019		601	0.027
							28.04	31		28.04	53		28.04	24		28.04	25		28.04	88			602	0.074		602	-0.019		602	0.027
							28.06	33		28.06	53		28.06	24		28.06	25		28.06	98			603	0.074		603	-0.02		603	0.027
							28.08	34		28.08	53		28.08	25		28.08	25		28.08	112			604	0.074		604	-0.021		604	0.027
							28.1	34		28.1	53		28.1	25		28.1	26		28.1	128			605	0.074		605	-0.021		605	0.026
							28.12	33		28.12	53		28.12	25		28.12	27		28.12	148			606	0.074		606	-0.021		606	0.026
							28.14	29		28.14	54		28.14	24		28.14	28		28.14	172			607	0.074		607	-0.021		607	0.026
							28.16	29		28.16	55		28.16	23		28.16	30		28.16	198			608	0.074		608	-0.021		608	0.027
							28.18	28		28.18	56		28.18	22		28.18	30		28.18	227			609	0.074		609	-0.02		609	0.028
							28.2	27		28.2	58		28.2	22		28.2	30		28.2	258			610	0.073		610	-0.021		610	0.028
							28.22	30		28.22	58		28.22	22		28.22	30		28.22	290			611	0.073		611	-0.021		611	0.027
							28.24	31		28.24	59		28.24	22		28.24	28		28.24	322			612	0.073		612	-0.021		612	0.027
							28.26	32		28.26	58		28.26	22		28.26	27		28.26	353			613	0.075		613	-0.02		613	0.027
							28.28	34		28.28	57		28.28	22		28.28	26		28.28	380			614	0.075		614	-0.019		614	0.028
							28.3	33		28.3	57		28.3	22		28.3	25		28.3	402			615	0.075		615	-0.019		615	0.029
							28.32	35		28.32	57		28.32	22		28.32	26		28.32	419			616	0.075		616	-0.018		616	0.029
							28.34	36		28.34	58		28.34	21		28.34	26		28.34	429			617	0.075		617	-0.019		617	0.029
							28.36	37		28.36	59		28.36	21		28.36	26		28.36	432			618	0.075		618	-0.019		618	0.029
							28.38	38		28.38	59		28.38	20		28.38	27		28.38	428			619	0.074		619	-0.02		619	0.029
							28.4	35		28.4	59		28.4	20		28.4	27		28.4	417			620	0.074		620	-0.02		620	0.029
							28.42	32		28.42	58		28.42	20		28.42	27		28.42	399			621	0.074		621	-0.021		621	0.028
							28.44	32		28.44	57		28.44	21		28.44	26		28.44	376			622	0.074		622	-0.021		622	0.028
							28.46	32		28.46	56		28.46	22		28.46	26		28.46	349			623	0.074		623	-0.022		623	0.027
							28.48	31		28.48	55		28.48	23		28.48	26		28.48	319			624	0.074		624	-0.022		624	0.028
							28.5	33		28.5	55		28.5	24		28.5	27		28.5	289			625	0.075		625	-0.022		625	0.029
							28.52	37		28.52	55		28.52	24		28.52	28		28.52	259			626	0.075		626	-0.022		626	0.03
							28.54	36		28.54	54		28.54	25		28.54	29		28.54	231			627	0.075		627	-0.022		627	0.03
							28.56	36		28.56	54		28.56	26		28.56	30		28.56	206			628	0.074		628	-0.022		628	0.029
							28.58	36		28.58	53		28.58	26		28.58	30		28.58	184			629	0.074		629	-0.021		629	0.029
							28.6	36		28.6	53		28.6	26		28.6	30		28.6	166			630	0.075		630	-0.021		630	0.029
							28.62	38		28.62	53		28.62	26		28.62	30		28.62	151			631	0.076		631	-0.021		631	0.03
							28.64	37		28.64	54		28.64	25		28.64	31		28.64	141			632	0.077		632	-0.021		632	0.03
							28.66	35		28.66	55		28.66	25		28.66	31		28.66	135			633	0.078		633	-0.02		633	0.031
							28.68	34		28.68	57		28.68	24		28.68	32		28.68	131			634	0.078		634	-0.019		634	0.031
							28.7	33		28.7	58		28.7	24		28.7	32		28.7	130			635	0.077		635	-0.019		635	0.031
							28.72	33		28.72	58		28.72	24		28.72	32		28.72	130			636	0.077		636	-0.019		636	0.032
							28.74	33		28.74	57		28.74	24		28.74	31		28.74	133			637	0.077		637	-0.019		637	0.032
							28.76	35		28.76	55		28.76	25		28.76	31		28.76	137			638	0.077		638	-0.02		638	0.032
							28.78	36		28.78	53		28.78	25		28.78	31		28.78	143			639	0.077		639	-0.02		639	0.031
							28.8	39		28.8	52		28.8	26		28.8	31		28.8	151			640	0.077		640	-0.021		640	0.03
							28.82	37		28.82	52		28.82	26		28.82	32		28.82	160			641	0.077		641	-0.021		641	0.03
							28.84	34		28.84	53		28.84	26		28.84	33		28.84	170			642	0.076		642	-0.021		642	0.03
							28.86	33		28.86	55		28.86	26		28.86	33		28.86	179			643	0.076		643	-0.021		643	0.031
							28.88	35		28.88	58		28.88	25		28.88	33		28.88	187			644	0.076		644	-0.021		644	0.031
							28.9	36		28.9	60		28.9	25		28.9	32		28.9	193			645	0.076		645	-0.022		645	0.031
							28.92	37		28.92	61		28.92	24		28.92	32		28.92	196			646	0.077		646	-0.022		646	0.031
							28.94	34		28.94	61		28.94	24		28.94	31		28.94	196			647	0.077		647	-0.021		647	0.032
							28.96	34		28.96	61		28.96	24		28.96	32		28.96	193			648	0.078		648	-0.021		648	0.032
							28.98	34		28.98	60		28.98	24		28.98	33		28.98	187			649	0.078		649	-0.02		649	0.032
							29	36		29	59		29	25		29	35		29	178			650	0.077		650	-0.02		650	0.032
							29.02	37		29.02	57		29.02	25		29.02	37		29.02	166			651	0.077		651	-0.021		651	0.032
							29.04	42		29.04	56		29.04	25		29.04	39		29.04	152			652	0.077		652	-0.021		652	0.033
							29.06	43		29.06	55		29.06	25		29.06	41		29.06	137			653	0.077		653	-0.021		653	0.034
							29.08	41		29.08	54		29.08	25		29.08	42		29.08	122			654	0.077		654	-0.021		654	0.034
							29.1	38		29.1	54		29.1	25		29.1	43		29.1	107			655	0.077		655	-0.022		655	0.035
							29.12	35		29.12	54		29.12	26		29.12	43		29.12	93			656	0.078		656	-0.022		656	0.034
							29.14	36		29.14	54		29.14	27		29.14	43		29.14	81			657	0.079		657	-0.021		657	0.034
							29.16	38		29.16	55		29.16	28		29.16	43		29.16	71			658	0.079		658	-0.02		658	0.035
							29.18	37		29.18	56		29.18	28		29.18	44		29.18	63			659	0.08		659	-0.02		659	0.035
							29.2	35		29.2	57		29.2	28		29.2	45		29.2	57			660	0.079		660	-0.02		660	0.035
							29.22	31		29.22	58		29.22	28		29.22	46		29.22	53			661	0.08		661	-0.02		661	0.034
							29.24	30		29.24	58		29.24	28		29.24	48		29.24	50			662	0.08		662	-0.02		662	0.034
							29.26	33		29.26	58		29.26	28		29.26	49		29.26	48			663	0.08		663	-0.021		663	0.034
							29.28	35		29.28	58		29.28	28		29.28	50		29.28	47			664	0.08		664	-0.022		664	0.034
							29.3	40		29.3	57		29.3	28		29.3	52		29.3	46			665	0.08		665	-0.022		665	0.034
							29.32	43		29.32	57		29.32	29		29.32	54		29.32	46			666	0.08		666	-0.021		666	0.034
							29.34	45		29.34	56		29.34	30		29.34	57		29.34	46			667	0.08		667	-0.021		667	0.034
							29.36	43		29.36	55		29.36	31		29.36	61		29.36	46			668	0.08		668	-0.02		668	0.035
							29.38	42		29.38	55		29.38	32		29.38	65		29.38	46			669	0.081		669	-0.02		669	0.035
							29.4	40		29.4	54		29.4	32		29.4	69		29.4	45			670	0.081		670	-0.02		670	0.036
							29.42	41		29.42	54		29.42	32		29.42	74		29.42	45			671	0.082		671	-0.021		671	0.036
							29.44	42		29.44	54		29.44	32		29.44	78		29.44	44			672	0.082		672	-0.021		672	0.037
							29.46	46		29.46	54		29.46	32		29.46	83		29.46	44			673	0.082		673	-0.021		673	0.037
							29.48	48		29.48	55		29.48	32		29.48	88		29.48	44			674	0.082		674	-0.022		674	0.037
							29.5	54		29.5	56		29.5	33		29.5	93		29.5	43			675	0.082		675	-0.021		675	0.038
							29.52	52		29.52	57		29.52	33		29.52	98		29.52	42			676	0.081		676	-0.022		676	0.037
							29.54	53		29.54	57		29.54	34		29.54	103		29.54	41			677	0.082		677	-0.021		677	0.037
							29.56	50		29.56	58		29.56	36		29.56	106		29.56	40			678	0.082		678	-0.021		678	0.037
							29.58	51		29.58	57		29.58	37		29.58	110		29.58	38			679	0.082		679	-0.021		679	0.037
							29.6	50		29.6	57		29.6	38		29.6	113		29.6	37			680	0.082		680	-0.021		680	0.037
							29.62	51		29.62	57		29.62	39		29.62	115		29.62	36			681	0.082		681	-0.021		681	0.037
							29.64	50		29.64	57		29.64	40		29.64	118		29.64	36			682	0.083		682	-0.021		682	0.037
							29.66	53		29.66	58		29.66	42		29.66	121		29.66	37			683	0.084		683	-0.021		683	0.038
							29.68	56		29.68	58		29.68	43		29.68	124		29.68	38			684	0.085		684	-0.021		684	0.038
							29.7	60		29.7	59		29.7	44		29.7	127		29.7	38			685	0.086		685	-0.022		685	0.039
							29.72	65		29.72	59		29.72	45		29.72	130		29.72	38			686	0.085		686	-0.022		686	0.039
							29.74	69		29.74	60		29.74	45		29.74	131		29.74	37			687	0.085		687	-0.023		687	0.039
							29.76	74		29.76	61		29.76	45		29.76	132		29.76	36			688	0.084		688	-0.023		688	0.038
							29.78	74		29.78	62		29.78	45		29.78	131		29.78	36			689	0.084		689	-0.023		689	0.038
							29.8	70		29.8	63		29.8	45		29.8	130		29.8	36			690	0.083		690	-0.023		690	0.038
							29.82	71		29.82	63		29.82	46		29.82	128		29.82	37			691	0.084		691	-0.022		691	0.04
							29.84	70		29.84	63		29.84	47		29.84	126		29.84	37			692	0.084		692	-0.022		692	0.04
							29.86	69		29.86	62		29.86	48		29.86	124		29.86	37			693	0.084		693	-0.021		693	0.04
							29.88	73		29.88	62		29.88	49		29.88	123		29.88	37			694	0.085		694	-0.021		694	0.04
							29.9	74		29.9	63		29.9	51		29.9	123		29.9	36			695	0.085		695	-0.021		695	0.041
							29.92	78		29.92	64		29.92	52		29.92	123		29.92	35			696	0.085		696	-0.021		696	0.041
							29.94	84		29.94	65		29.94	53		29.94	123		29.94	34			697	0.085		697	-0.021		697	0.041
							29.96	91		29.96	65		29.96	54		29.96	123		29.96	33			698	0.086		698	-0.02		698	0.042
							29.98	99		29.98	65		29.98	55		29.98	124		29.98	33			699	0.086		699	-0.02		699	0.042
							30	100		30	65		30	56		30	126		30	33			700	0.085		700	-0.021		700	0.041
							30.02	104		30.02	64		30.02	58		30.02	129		30.02	34			701	0.085		701	-0.022		701	0.041
							30.04	116		30.04	64		30.04	60		30.04	132		30.04	35			702	0.086		702	-0.023		702	0.04
							30.06	124		30.06	63		30.06	62		30.06	136		30.06	36			703	0.085		703	-0.022		703	0.041
							30.08	128		30.08	63		30.08	64		30.08	140		30.08	36			704	0.085		704	-0.023		704	0.04
							30.1	139		30.1	63		30.1	66		30.1	144		30.1	36			705	0.085		705	-0.023		705	0.04
							30.12	149		30.12	63		30.12	68		30.12	149		30.12	35			706	0.085		706	-0.023		706	0.039
							30.14	159		30.14	63		30.14	70		30.14	155		30.14	34			707	0.085		707	-0.023		707	0.04
							30.16	166		30.16	63		30.16	73		30.16	162		30.16	34			708	0.085		708	-0.022		708	0.041
							30.18	177		30.18	64		30.18	76		30.18	172		30.18	34			709	0.085		709	-0.022		709	0.042
							30.2	191		30.2	65		30.2	80		30.2	184		30.2	34			710	0.085		710	-0.021		710	0.043
							30.22	201		30.22	67		30.22	84		30.22	198		30.22	35			711	0.085		711	-0.021		711	0.043
							30.24	214		30.24	70		30.24	87		30.24	213		30.24	37			712	0.085		712	-0.022		712	0.042
							30.26	230		30.26	74		30.26	90		30.26	229		30.26	38			713	0.085		713	-0.021		713	0.042
							30.28	250		30.28	79		30.28	92		30.28	244		30.28	39			714	0.085		714	-0.022		714	0.042
							30.3	260		30.3	84		30.3	94		30.3	258		30.3	40			715	0.086		715	-0.021		715	0.042
							30.32	281		30.32	89		30.32	95		30.32	269		30.32	40			716	0.086		716	-0.021		716	0.042
							30.34	292		30.34	93		30.34	97		30.34	278		30.34	41			717	0.087		717	-0.021		717	0.043
							30.36	311		30.36	95		30.36	100		30.36	285		30.36	42			718	0.088		718	-0.021		718	0.043
							30.38	338		30.38	96		30.38	104		30.38	289		30.38	44			719	0.088		719	-0.021		719	0.044
							30.4	372		30.4	96		30.4	110		30.4	290		30.4	46			720	0.088		720	-0.021		720	0.045
							30.42	406		30.42	97		30.42	116		30.42	291		30.42	48			721	0.088		721	-0.021		721	0.045
							30.44	437		30.44	98		30.44	123		30.44	290		30.44	50			722	0.088		722	-0.02		722	0.045
							30.46	462		30.46	101		30.46	130		30.46	288		30.46	52			723	0.088		723	-0.02		723	0.045
							30.48	490		30.48	105		30.48	136		30.48	285		30.48	53			724	0.088		724	-0.021		724	0.045
							30.5	498		30.5	110		30.5	141		30.5	281		30.5	53			725	0.087		725	-0.021		725	0.045
							30.52	513		30.52	115		30.52	145		30.52	276		30.52	54			726	0.087		726	-0.022		726	0.045
							30.54	526		30.54	120		30.54	148		30.54	270		30.54	54			727	0.088		727	-0.022		727	0.046
							30.56	534		30.56	126		30.56	150		30.56	263		30.56	54			728	0.088		728	-0.021		728	0.046
							30.58	536		30.58	131		30.58	151		30.58	255		30.58	55			729	0.088		729	-0.021		729	0.046
							30.6	537		30.6	135		30.6	151		30.6	247		30.6	55			730	0.088		730	-0.021		730	0.046
							30.62	545		30.62	139		30.62	152		30.62	239		30.62	55			731	0.088		731	-0.021		731	0.046
							30.64	539		30.64	141		30.64	153		30.64	231		30.64	55			732	0.089		732	-0.021		732	0.046
							30.66	528		30.66	143		30.66	155		30.66	222		30.66	54			733	0.09		733	-0.02		733	0.046
							30.68	513		30.68	144		30.68	158		30.68	212		30.68	53			734	0.09		734	-0.02		734	0.047
							30.7	492		30.7	145		30.7	161		30.7	201		30.7	51			735	0.089		735	-0.02		735	0.046
							30.72	471		30.72	145		30.72	165		30.72	190		30.72	48			736	0.089		736	-0.02		736	0.046
							30.74	444		30.74	146		30.74	168		30.74	178		30.74	46			737	0.089		737	-0.02		737	0.046
							30.76	419		30.76	147		30.76	172		30.76	166		30.76	43			738	0.089		738	-0.02		738	0.046
							30.78	400		30.78	148		30.78	175		30.78	154		30.78	41			739	0.089		739	-0.019		739	0.047
							30.8	373		30.8	149		30.8	178		30.8	142		30.8	39			740	0.089		740	-0.018		740	0.047
							30.82	341		30.82	148		30.82	179		30.82	130		30.82	38			741	0.09		741	-0.019		741	0.047
							30.84	318		30.84	146		30.84	180		30.84	120		30.84	37			742	0.089		742	-0.019		742	0.047
							30.86	297		30.86	141		30.86	179		30.86	110		30.86	37			743	0.089		743	-0.02		743	0.048
							30.88	283		30.88	135		30.88	177		30.88	101		30.88	36			744	0.09		744	-0.019		744	0.048
							30.9	261		30.9	128		30.9	174		30.9	94		30.9	35			745	0.091		745	-0.019		745	0.048
							30.92	243		30.92	121		30.92	171		30.92	88		30.92	33			746	0.091		746	-0.019		746	0.048
							30.94	228		30.94	114		30.94	168		30.94	84		30.94	31			747	0.09		747	-0.02		747	0.048
							30.96	211		30.96	109		30.96	165		30.96	80		30.96	30			748	0.089		748	-0.021		748	0.048
							30.98	190		30.98	105		30.98	162		30.98	76		30.98	29			749	0.089		749	-0.021		749	0.048
							31	178		31	101		31	159		31	73		31	29			750	0.089		750	-0.021		750	0.049
							31.02	173		31.02	99		31.02	156		31.02	70		31.02	29			751	0.09		751	-0.02		751	0.05
							31.04	165		31.04	97		31.04	154		31.04	68		31.04	30			752	0.09		752	-0.02		752	0.05
							31.06	155		31.06	94		31.06	151		31.06	66		31.06	30			753	0.091		753	-0.02		753	0.049
							31.08	151		31.08	91		31.08	148		31.08	65		31.08	31			754	0.091		754	-0.02		754	0.049
							31.1	141		31.1	88		31.1	145		31.1	63		31.1	31			755	0.092		755	-0.02		755	0.05
							31.12	132		31.12	85		31.12	140		31.12	61		31.12	31			756	0.091		756	-0.02		756	0.05
							31.14	121		31.14	82		31.14	135		31.14	59		31.14	31			757	0.09		757	-0.022		757	0.049
							31.16	108		31.16	79		31.16	129		31.16	56		31.16	30			758	0.089		758	-0.022		758	0.048
							31.18	104		31.18	77		31.18	123		31.18	52		31.18	29			759	0.089		759	-0.02		759	0.049
							31.2	98		31.2	74		31.2	117		31.2	49		31.2	28			760	0.09		760	-0.02		760	0.049
							31.22	96		31.22	72		31.22	112		31.22	46		31.22	27			761	0.09		761	-0.02		761	0.049
							31.24	95		31.24	70		31.24	107		31.24	44		31.24	26			762	0.091		762	-0.02		762	0.049
							31.26	88		31.26	69		31.26	104		31.26	43		31.26	25			763	0.091		763	-0.02		763	0.048
							31.28	82		31.28	68		31.28	101		31.28	41		31.28	24			764	0.092		764	-0.02		764	0.049
							31.3	77		31.3	68		31.3	99		31.3	40		31.3	24			765	0.091		765	-0.02		765	0.048
							31.32	69		31.32	68		31.32	96		31.32	38		31.32	24			766	0.092		766	-0.02		766	0.05
							31.34	64		31.34	67		31.34	93		31.34	36		31.34	24			767	0.091		767	-0.021		767	0.05
							31.36	61		31.36	67		31.36	89		31.36	35		31.36	25			768	0.091		768	-0.021		768	0.051
							31.38	62		31.38	66		31.38	85		31.38	34		31.38	26			769	0.09		769	-0.021		769	0.051
							31.4	62		31.4	65		31.4	80		31.4	33		31.4	26			770	0.09		770	-0.021		770	0.05
							31.42	61		31.42	64		31.42	75		31.42	33		31.42	26			771	0.091		771	-0.021		771	0.051
							31.44	64		31.44	62		31.44	70		31.44	32		31.44	25			772	0.092		772	-0.02		772	0.051
							31.46	66		31.46	61		31.46	66		31.46	32		31.46	24			773	0.092		773	-0.02		773	0.051
							31.48	63		31.48	60		31.48	63		31.48	31		31.48	22			774	0.091		774	-0.021		774	0.051
							31.5	62		31.5	60		31.5	61		31.5	30		31.5	21			775	0.09		775	-0.022		775	0.051
							31.52	56		31.52	60		31.52	59		31.52	29		31.52	21			776	0.09		776	-0.021		776	0.051
							31.54	53		31.54	60		31.54	57		31.54	28		31.54	21			777	0.09		777	-0.021		777	0.051
							31.56	49		31.56	61		31.56	55		31.56	28		31.56	22			778	0.09		778	-0.021		778	0.051
							31.58	51		31.58	61		31.58	52		31.58	29		31.58	24			779	0.09		779	-0.021		779	0.051
							31.6	51		31.6	60		31.6	50		31.6	30		31.6	25			780	0.091		780	-0.021		780	0.051
							31.62	53		31.62	59		31.62	47		31.62	31		31.62	26			781	0.091		781	-0.02		781	0.052
							31.64	52		31.64	58		31.64	45		31.64	31		31.64	26			782	0.092		782	-0.019		782	0.053
							31.66	52		31.66	56		31.66	43		31.66	30		31.66	26			783	0.092		783	-0.019		783	0.053
							31.68	46		31.68	54		31.68	42		31.68	28		31.68	27			784	0.091		784	-0.019		784	0.053
							31.7	43		31.7	53		31.7	41		31.7	26		31.7	27			785	0.09		785	-0.02		785	0.052
							31.72	37		31.72	52		31.72	39		31.72	24		31.72	28			786	0.091		786	-0.02		786	0.052
							31.74	38		31.74	52		31.74	38		31.74	23		31.74	29			787	0.092		787	-0.021		787	0.052
							31.76	37		31.76	52		31.76	36		31.76	22		31.76	29			788	0.093		788	-0.021		788	0.052
							31.78	37		31.78	52		31.78	34		31.78	22		31.78	29			789	0.093		789	-0.02		789	0.053
							31.8	38		31.8	51		31.8	33		31.8	23		31.8	28			790	0.093		790	-0.02		790	0.054
							31.82	43		31.82	50		31.82	33		31.82	23		31.82	26			791	0.092		791	-0.02		791	0.054
							31.84	45		31.84	49		31.84	33		31.84	24		31.84	25			792	0.091		792	-0.021		792	0.054
							31.86	43		31.86	48		31.86	34		31.86	24		31.86	23			793	0.09		793	-0.022		793	0.053
							31.88	39		31.88	48		31.88	36		31.88	24		31.88	22			794	0.09		794	-0.023		794	0.053
							31.9	36		31.9	48		31.9	37		31.9	24		31.9	21			795	0.091		795	-0.022		795	0.054
							31.92	32		31.92	48		31.92	38		31.92	23		31.92	21			796	0.092		796	-0.021		796	0.054
							31.94	29		31.94	49		31.94	38		31.94	23		31.94	21			797	0.092		797	-0.02		797	0.054
							31.96	28		31.96	50		31.96	37		31.96	23		31.96	21			798	0.092		798	-0.02		798	0.053
							31.98	35		31.98	51		31.98	36		31.98	24		31.98	22			799	0.093		799	-0.019		799	0.054
							32	35		32	53		32	34		32	24		32	23			800	0.093		800	-0.019		800	0.054
							32.02	35		32.02	54		32.02	32		32.02	24		32.02	24			801	0.093		801	-0.018		801	0.055
							32.04	33		32.04	55		32.04	31		32.04	24		32.04	25			802	0.092		802	-0.018		802	0.055
							32.06	33		32.06	55		32.06	29		32.06	23		32.06	25			803	0.093		803	-0.019		803	0.055
							32.08	31		32.08	55		32.08	28		32.08	23		32.08	26			804	0.093		804	-0.02		804	0.055
							32.1	29		32.1	54		32.1	26		32.1	23		32.1	26			805	0.093		805	-0.02		805	0.056
							32.12	30		32.12	52		32.12	25		32.12	22		32.12	26			806	0.093		806	-0.021		806	0.055
							32.14	34		32.14	50		32.14	24		32.14	22		32.14	26			807	0.093		807	-0.021		807	0.055
							32.16	34		32.16	48		32.16	23		32.16	21		32.16	25			808	0.092		808	-0.021		808	0.055
							32.18	34		32.18	47		32.18	23		32.18	21		32.18	24			809	0.092		809	-0.02		809	0.055
							32.2	32		32.2	46		32.2	23		32.2	21		32.2	23			810	0.09		810	-0.021		810	0.054
							32.22	32		32.22	46		32.22	24		32.22	20		32.22	21			811	0.09		811	-0.022		811	0.053
							32.24	31		32.24	46		32.24	24		32.24	20		32.24	20			812	0.089		812	-0.023		812	0.053
							32.26	28		32.26	46		32.26	24		32.26	20		32.26	19			813	0.09		813	-0.022		813	0.052
							32.28	28		32.28	46		32.28	24		32.28	20		32.28	19			814	0.091		814	-0.021		814	0.053
							32.3	28		32.3	47		32.3	24		32.3	20		32.3	19			815	0.092		815	-0.02		815	0.055
							32.32	26		32.32	48		32.32	24		32.32	20		32.32	20			816	0.093		816	-0.019		816	0.056
							32.34	28		32.34	49		32.34	23		32.34	20		32.34	20			817	0.094		817	-0.02		817	0.055
							32.36	29		32.36	50		32.36	23		32.36	20		32.36	21			818	0.093		818	-0.021		818	0.055
							32.38	31		32.38	51		32.38	23		32.38	20		32.38	21			819	0.091		819	-0.021		819	0.054
							32.4	31		32.4	52		32.4	23		32.4	21		32.4	21			820	0.091		820	-0.02		820	0.055
							32.42	31		32.42	53		32.42	22		32.42	22		32.42	21			821	0.091		821	-0.019		821	0.055
							32.44	31		32.44	52		32.44	22		32.44	23		32.44	20			822	0.092		822	-0.019		822	0.056
							32.46	31		32.46	51		32.46	22		32.46	24		32.46	20			823	0.092		823	-0.021		823	0.055
							32.48	31		32.48	49		32.48	21		32.48	25		32.48	20			824	0.091		824	-0.021		824	0.055
							32.5	33		32.5	47		32.5	21		32.5	25		32.5	21			825	0.091		825	-0.021		825	0.055
							32.52	32		32.52	45		32.52	21		32.52	24		32.52	22			826	0.091		826	-0.02		826	0.056
							32.54	33		32.54	44		32.54	21		32.54	23		32.54	24			827	0.09		827	-0.019		827	0.056
							32.56	32		32.56	44		32.56	21		32.56	22		32.56	25			828	0.09		828	-0.019		828	0.056
							32.58	35		32.58	45		32.58	21		32.58	21		32.58	26			829	0.09		829	-0.019		829	0.056
							32.6	32		32.6	47		32.6	20		32.6	21		32.6	26			830	0.091		830	-0.018		830	0.057
							32.62	33		32.62	48		32.62	20		32.62	21		32.62	26			831	0.091		831	-0.018		831	0.057
							32.64	35		32.64	50		32.64	20		32.64	21		32.64	26			832	0.09		832	-0.018		832	0.057
							32.66	34		32.66	51		32.66	21		32.66	21		32.66	27			833	0.09		833	-0.018		833	0.056
							32.68	33		32.68	52		32.68	21		32.68	20		32.68	28			834	0.09		834	-0.018		834	0.056
							32.7	30		32.7	52		32.7	22		32.7	20		32.7	30			835	0.092		835	-0.018		835	0.057
							32.72	28		32.72	52		32.72	23		32.72	19		32.72	31			836	0.093		836	-0.016		836	0.057
							32.74	28		32.74	52		32.74	23		32.74	19		32.74	32			837	0.094		837	-0.016		837	0.057
							32.76	23		32.76	51		32.76	23		32.76	20		32.76	33			838	0.094		838	-0.016		838	0.056
							32.78	22		32.78	49		32.78	22		32.78	20		32.78	34			839	0.093		839	-0.018		839	0.057
							32.8	22		32.8	48		32.8	22		32.8	21		32.8	34			840	0.092		840	-0.017		840	0.058
							32.82	25		32.82	47		32.82	21		32.82	22		32.82	34			841	0.091		841	-0.018		841	0.058
							32.84	28		32.84	47		32.84	21		32.84	22		32.84	34			842	0.092		842	-0.018		842	0.059
							32.86	28		32.86	47		32.86	21		32.86	22		32.86	34			843	0.091		843	-0.019		843	0.057
							32.88	28		32.88	47		32.88	21		32.88	22		32.88	33			844	0.091		844	-0.019		844	0.057
							32.9	28		32.9	47		32.9	21		32.9	21		32.9	33			845	0.09		845	-0.02		845	0.056
							32.92	29		32.92	46		32.92	21		32.92	21		32.92	32			846	0.091		846	-0.019		846	0.056
							32.94	30		32.94	45		32.94	20		32.94	21		32.94	30			847	0.091		847	-0.019		847	0.056
							32.96	31		32.96	44		32.96	20		32.96	20		32.96	28			848	0.092		848	-0.018		848	0.058
							32.98	32		32.98	43		32.98	20		32.98	20		32.98	26			849	0.091		849	-0.018		849	0.059
							33	33		33	42		33	20		33	19		33	24			850	0.091		850	-0.017		850	0.059
							33.02	31		33.02	41		33.02	20		33.02	19		33.02	23			851	0.091		851	-0.017		851	0.058
							33.04	31		33.04	40		33.04	19		33.04	19		33.04	23			852	0.092		852	-0.016		852	0.06
							33.06	30		33.06	39		33.06	19		33.06	19		33.06	23			853	0.092		853	-0.016		853	0.061
							33.08	30		33.08	38		33.08	19		33.08	19		33.08	23			854	0.092		854	-0.016		854	0.06
							33.1	31		33.1	39		33.1	18		33.1	19		33.1	23			855	0.093		855	-0.017		855	0.059
							33.12	30		33.12	40		33.12	18		33.12	18		33.12	23			856	0.093		856	-0.016		856	0.058
							33.14	30		33.14	41		33.14	18		33.14	18		33.14	22			857	0.093		857	-0.017		857	0.059
							33.16	30		33.16	43		33.16	17		33.16	18		33.16	21			858	0.093		858	-0.017		858	0.058
							33.18	30		33.18	45		33.18	17		33.18	19		33.18	20			859	0.093		859	-0.018		859	0.058
							33.2	33		33.2	46		33.2	17		33.2	20		33.2	19			860	0.092		860	-0.018		860	0.058
							33.22	34		33.22	46		33.22	18		33.22	22		33.22	18			861	0.091		861	-0.019		861	0.058
							33.24	34		33.24	45		33.24	19		33.24	23		33.24	18			862	0.09		862	-0.019		862	0.058
							33.26	34		33.26	45		33.26	20		33.26	24		33.26	19			863	0.091		863	-0.019		863	0.058
							33.28	33		33.28	45		33.28	21		33.28	24		33.28	19			864	0.092		864	-0.018		864	0.058
							33.3	30		33.3	45		33.3	21		33.3	24		33.3	20			865	0.091		865	-0.019		865	0.057
							33.32	27		33.32	46		33.32	21		33.32	23		33.32	20			866	0.091		866	-0.02		866	0.057
							33.34	25		33.34	46		33.34	20		33.34	23		33.34	20			867	0.091		867	-0.02		867	0.057
							33.36	22		33.36	45		33.36	20		33.36	22		33.36	20			868	0.092		868	-0.019		868	0.057
							33.38	23		33.38	44		33.38	19		33.38	22		33.38	19			869	0.092		869	-0.018		869	0.056
							33.4	22		33.4	43		33.4	19		33.4	22		33.4	19			870	0.091		870	-0.018		870	0.056
							33.42	23		33.42	41		33.42	19		33.42	22		33.42	18			871	0.091		871	-0.017		871	0.056
							33.44	23		33.44	40		33.44	19		33.44	21		33.44	18			872	0.092		872	-0.016		872	0.058
							33.46	23		33.46	39		33.46	20		33.46	21		33.46	18			873	0.092		873	-0.017		873	0.059
							33.48	25		33.48	39		33.48	20		33.48	21		33.48	19			874	0.091		874	-0.017		874	0.059
							33.5	22		33.5	40		33.5	20		33.5	21		33.5	19			875	0.09		875	-0.018		875	0.058
							33.52	23		33.52	41		33.52	20		33.52	21		33.52	19			876	0.091		876	-0.018		876	0.058
							33.54	24		33.54	43		33.54	19		33.54	22		33.54	20			877	0.091		877	-0.018		877	0.059
							33.56	23		33.56	45		33.56	19		33.56	22		33.56	20			878	0.09		878	-0.019		878	0.059
							33.58	24		33.58	47		33.58	19		33.58	21		33.58	21			879	0.089		879	-0.019		879	0.059
							33.6	24		33.6	48		33.6	19		33.6	21		33.6	21			880	0.089		880	-0.02		880	0.059
							33.62	25		33.62	49		33.62	19		33.62	20		33.62	20			881	0.089		881	-0.019		881	0.059
							33.64	25		33.64	48		33.64	19		33.64	20		33.64	19			882	0.09		882	-0.019		882	0.058
							33.66	23		33.66	47		33.66	19		33.66	20		33.66	18			883	0.089		883	-0.019		883	0.058
							33.68	26		33.68	45		33.68	18		33.68	20		33.68	17			884	0.088		884	-0.02		884	0.057
							33.7	25		33.7	44		33.7	18		33.7	21		33.7	16			885	0.087		885	-0.02		885	0.057
							33.72	23		33.72	43		33.72	18		33.72	21		33.72	16			886	0.087		886	-0.02		886	0.057
							33.74	23		33.74	42		33.74	19		33.74	22		33.74	16			887	0.087		887	-0.021		887	0.057
							33.76	21		33.76	42		33.76	19		33.76	22		33.76	17			888	0.086		888	-0.022		888	0.057
							33.78	21		33.78	41		33.78	19		33.78	22		33.78	17			889	0.085		889	-0.021		889	0.057
							33.8	20		33.8	39		33.8	19		33.8	22		33.8	18			890	0.085		890	-0.02		890	0.057
							33.82	22		33.82	38		33.82	19		33.82	22		33.82	18			891	0.086		891	-0.019		891	0.056
							33.84	22		33.84	38		33.84	18		33.84	22		33.84	18			892	0.087		892	-0.018		892	0.056
							33.86	22		33.86	37		33.86	18		33.86	22		33.86	18			893	0.088		893	-0.018		893	0.057
							33.88	22		33.88	38		33.88	18		33.88	22		33.88	18			894	0.089		894	-0.019		894	0.056
							33.9	24		33.9	39		33.9	18		33.9	22		33.9	18			895	0.089		895	-0.019		895	0.056
							33.92	22		33.92	39		33.92	18		33.92	21		33.92	18			896	0.089		896	-0.019		896	0.056
							33.94	21		33.94	40		33.94	19		33.94	20		33.94	18			897	0.089		897	-0.019		897	0.056
							33.96	20		33.96	40		33.96	20		33.96	18		33.96	18			898	0.089		898	-0.019		898	0.056
							33.98	21		33.98	39		33.98	21		33.98	17		33.98	17			899	0.089		899	-0.018		899	0.057
							34	21		34	39		34	22		34	16		34	17			900	0.074		900	-0.033		900	0.042
							34.02	23		34.02	39		34.02	22		34.02	16		34.02	17			901	0.06		901	-0.048		901	0.028
							34.04	28		34.04	39		34.04	22		34.04	17		34.04	17			902	0.045		902	-0.063		902	0.013
							34.06	29		34.06	39		34.06	21		34.06	18		34.06	18			903	0.045		903	-0.063		903	0.013
							34.08	29		34.08	39		34.08	20		34.08	19		34.08	19			904	0.046		904	-0.064		904	0.013
							34.1	27		34.1	39		34.1	19		34.1	20		34.1	20			905	0.046		905	-0.064		905	0.013
							34.12	25		34.12	38		34.12	17		34.12	20		34.12	20			906	0.046		906	-0.065		906	0.014
							34.14	23		34.14	38		34.14	16		34.14	19		34.14	21			907	0.045		907	-0.065		907	0.014
							34.16	21		34.16	38		34.16	14		34.16	18		34.16	22			908	0.044		908	-0.065		908	0.013
							34.18	20		34.18	39		34.18	13		34.18	17		34.18	22			909	0.044		909	-0.065		909	0.012
							34.2	23		34.2	40		34.2	12		34.2	17		34.2	22			910	0.044		910	-0.066		910	0.011
							34.22	23		34.22	40		34.22	12		34.22	18		34.22	21			911	0.044		911	-0.066		911	0.012
							34.24	25		34.24	41		34.24	13		34.24	19		34.24	20			912	0.044		912	-0.065		912	0.012
							34.26	24		34.26	42		34.26	13		34.26	20		34.26	20			913	0.044		913	-0.065		913	0.013
							34.28	25		34.28	42		34.28	14		34.28	21		34.28	20			914	0.044		914	-0.064		914	0.012
							34.3	25		34.3	42		34.3	15		34.3	23		34.3	20			915	0.044		915	-0.063		915	0.012
							34.32	25		34.32	42		34.32	15		34.32	24		34.32	21			916	0.043		916	-0.062		916	0.012
							34.34	22		34.34	41		34.34	16		34.34	25		34.34	21			917	0.043		917	-0.063		917	0.013
							34.36	23		34.36	40		34.36	17		34.36	25		34.36	21			918	0.043		918	-0.063		918	0.013
							34.38	22		34.38	39		34.38	17		34.38	25		34.38	22			919	0.044		919	-0.063		919	0.014
							34.4	22		34.4	39		34.4	17		34.4	24		34.4	22			920	0.044		920	-0.063		920	0.014
							34.42	21		34.42	39		34.42	17		34.42	24		34.42	22			921	0.044		921	-0.062		921	0.015
							34.44	23		34.44	40		34.44	16		34.44	24		34.44	22			922	0.044		922	-0.063		922	0.015
							34.46	25		34.46	40		34.46	16		34.46	23		34.46	22			923	0.043		923	-0.063		923	0.015
							34.48	27		34.48	40		34.48	15		34.48	23		34.48	22			924	0.043		924	-0.064		924	0.015
							34.5	25		34.5	40		34.5	15		34.5	23		34.5	22			925	0.043		925	-0.064		925	0.015
							34.52	24		34.52	39		34.52	15		34.52	23		34.52	23			926	0.042		926	-0.064		926	0.014
							34.54	24		34.54	38		34.54	15		34.54	23		34.54	24			927	0.041		927	-0.064		927	0.012
							34.56	22		34.56	37		34.56	16		34.56	24		34.56	25			928	0.042		928	-0.064		928	0.012
							34.58	24		34.58	36		34.58	17		34.58	25		34.58	26			929	0.042		929	-0.064		929	0.012
							34.6	25		34.6	36		34.6	18		34.6	27		34.6	27			930	0.043		930	-0.064		930	0.012
							34.62	27		34.62	37		34.62	19		34.62	30		34.62	27			931	0.043		931	-0.064		931	0.012
							34.64	30		34.64	38		34.64	19		34.64	32		34.64	26			932	0.043		932	-0.064		932	0.012
							34.66	30		34.66	39		34.66	20		34.66	34		34.66	25			933	0.043		933	-0.064		933	0.012
							34.68	30		34.68	40		34.68	21		34.68	36		34.68	23			934	0.042		934	-0.064		934	0.012
							34.7	31		34.7	40		34.7	22		34.7	37		34.7	21			935	0.042		935	-0.065		935	0.011
							34.72	33		34.72	40		34.72	23		34.72	37		34.72	19			936	0.042		936	-0.065		936	0.011
							34.74	35		34.74	41		34.74	24		34.74	37		34.74	18			937	0.042		937	-0.065		937	0.011
							34.76	35		34.76	41		34.76	24		34.76	37		34.76	17			938	0.042		938	-0.065		938	0.011
							34.78	39		34.78	42		34.78	24		34.78	38		34.78	17			939	0.042		939	-0.064		939	0.011
							34.8	41		34.8	43		34.8	24		34.8	40		34.8	17			940	0.042		940	-0.065		940	0.012
							34.82	40		34.82	43		34.82	24		34.82	43		34.82	17			941	0.041		941	-0.065		941	0.011
							34.84	41		34.84	43		34.84	23		34.84	47		34.84	18			942	0.041		942	-0.066		942	0.011
							34.86	43		34.86	42		34.86	23		34.86	50		34.86	18			943	0.042		943	-0.067		943	0.011
							34.88	47		34.88	41		34.88	22		34.88	53		34.88	19			944	0.042		944	-0.067		944	0.011
							34.9	48		34.9	40		34.9	22		34.9	56		34.9	20			945	0.042		945	-0.066		945	0.011
							34.92	50		34.92	40		34.92	23		34.92	58		34.92	21			946	0.042		946	-0.065		946	0.011
							34.94	50		34.94	40		34.94	25		34.94	61		34.94	21			947	0.042		947	-0.065		947	0.011
							34.96	50		34.96	40		34.96	27		34.96	64		34.96	21			948	0.043		948	-0.064		948	0.011
							34.98	49		34.98	40		34.98	29		34.98	67		34.98	21			949	0.042		949	-0.064		949	0.01
							35	49		35	39		35	31		35	69		35	21			950	0.043		950	-0.064		950	0.01
							35.02	52		35.02	39		35.02	33		35.02	71		35.02	21			951	0.042		951	-0.065		951	0.01
							35.04	58		35.04	40		35.04	34		35.04	72		35.04	22			952	0.042		952	-0.065		952	0.01
							35.06	66		35.06	40		35.06	35		35.06	74		35.06	22			953	0.043		953	-0.066		953	0.01
							35.08	71		35.08	41		35.08	35		35.08	77		35.08	22			954	0.043		954	-0.066		954	0.01
							35.1	75		35.1	42		35.1	35		35.1	81		35.1	22			955	0.042		955	-0.067		955	0.009
							35.12	85		35.12	42		35.12	35		35.12	86		35.12	22			956	0.041		956	-0.067		956	0.009
							35.14	92		35.14	42		35.14	36		35.14	92		35.14	21			957	0.041		957	-0.067		957	0.009
							35.16	93		35.16	42		35.16	38		35.16	97		35.16	21			958	0.04		958	-0.066		958	0.009
							35.18	98		35.18	41		35.18	40		35.18	102		35.18	21			959	0.041		959	-0.067		959	0.009
							35.2	103		35.2	42		35.2	43		35.2	106		35.2	22			960	0.041		960	-0.067		960	0.009
							35.22	116		35.22	42		35.22	45		35.22	108		35.22	23			961	0.041		961	-0.067		961	0.009
							35.24	115		35.24	44		35.24	46		35.24	108		35.24	25			962	0.041		962	-0.067		962	0.009
							35.26	115		35.26	46		35.26	47		35.26	107		35.26	26			963	0.041		963	-0.066		963	0.01
							35.28	118		35.28	48		35.28	48		35.28	105		35.28	27			964	0.04		964	-0.066		964	0.011
							35.3	127		35.3	49		35.3	48		35.3	102		35.3	28			965	0.04		965	-0.066		965	0.01
							35.32	135		35.32	50		35.32	48		35.32	99		35.32	28			966	0.04		966	-0.067		966	0.009
							35.34	149		35.34	49		35.34	48		35.34	96		35.34	27			967	0.04		967	-0.067		967	0.009
							35.36	163		35.36	49		35.36	49		35.36	92		35.36	26			968	0.04		968	-0.067		968	0.009
							35.38	176		35.38	49		35.38	51		35.38	89		35.38	25			969	0.04		969	-0.067		969	0.01
							35.4	177		35.4	50		35.4	53		35.4	87		35.4	25			970	0.04		970	-0.067		970	0.01
							35.42	180		35.42	52		35.42	55		35.42	85		35.42	25			971	0.04		971	-0.066		971	0.01
							35.44	180		35.44	54		35.44	56		35.44	84		35.44	26			972	0.04		972	-0.066		972	0.01
							35.46	183		35.46	56		35.46	57		35.46	84		35.46	27			973	0.04		973	-0.066		973	0.01
							35.48	185		35.48	58		35.48	57		35.48	84		35.48	27			974	0.04		974	-0.067		974	0.01
							35.5	187		35.5	60		35.5	58		35.5	83		35.5	27			975	0.041		975	-0.067		975	0.01
							35.52	180		35.52	61		35.52	59		35.52	83		35.52	26			976	0.041		976	-0.066		976	0.011
							35.54	170		35.54	62		35.54	61		35.54	82		35.54	25			977	0.041		977	-0.066		977	0.01
							35.56	166		35.56	62		35.56	63		35.56	80		35.56	24			978	0.04		978	-0.066		978	0.01
							35.58	161		35.58	62		35.58	65		35.58	78		35.58	24			979	0.041		979	-0.066		979	0.01
							35.6	149		35.6	61		35.6	67		35.6	76		35.6	24			980	0.04		980	-0.066		980	0.009
							35.62	140		35.62	60		35.62	68		35.62	74		35.62	24			981	0.039		981	-0.066		981	0.009
							35.64	137		35.64	60		35.64	68		35.64	71		35.64	25			982	0.039		982	-0.065		982	0.009
							35.66	132		35.66	60		35.66	67		35.66	68		35.66	25			983	0.04		983	-0.065		983	0.009
							35.68	126		35.68	60		35.68	65		35.68	65		35.68	25			984	0.04		984	-0.066		984	0.009
							35.7	120		35.7	60		35.7	63		35.7	62		35.7	24			985	0.04		985	-0.066		985	0.009
							35.72	116		35.72	59		35.72	61		35.72	58		35.72	23			986	0.041		986	-0.065		986	0.009
							35.74	107		35.74	58		35.74	60		35.74	55		35.74	23			987	0.041		987	-0.065		987	0.01
							35.76	96		35.76	56		35.76	60		35.76	52		35.76	23			988	0.041		988	-0.065		988	0.01
							35.78	86		35.78	53		35.78	60		35.78	49		35.78	23			989	0.041		989	-0.065		989	0.011
							35.8	82		35.8	51		35.8	60		35.8	47		35.8	24			990	0.04		990	-0.065		990	0.01
							35.82	77		35.82	49		35.82	59		35.82	44		35.82	24			991	0.039		991	-0.066		991	0.009
							35.84	78		35.84	48		35.84	57		35.84	42		35.84	24			992	0.039		992	-0.066		992	0.008
							35.86	73		35.86	48		35.86	55		35.86	39		35.86	25			993	0.039		993	-0.066		993	0.009
							35.88	70		35.88	47		35.88	53		35.88	37		35.88	25			994	0.039		994	-0.066		994	0.009
							35.9	62		35.9	47		35.9	52		35.9	35		35.9	25			995	0.039		995	-0.066		995	0.009
							35.92	59		35.92	47		35.92	51		35.92	33		35.92	25			996	0.039		996	-0.065		996	0.008
							35.94	51		35.94	46		35.94	50		35.94	31		35.94	26			997	0.039		997	-0.065		997	0.008
							35.96	45		35.96	46		35.96	49		35.96	28		35.96	26			998	0.039		998	-0.064		998	0.008
							35.98	40		35.98	45		35.98	48		35.98	26		35.98	26			999	0.04		999	-0.065		999	0.008
							36	43		36	43		36	46		36	24		36	26			1000	0.041		1000	-0.064		1000	0.009
							36.02	42		36.02	42		36.02	44		36.02	23		36.02	25			1001	0.041		1001	-0.064		1001	0.01
							36.04	44		36.04	41		36.04	42		36.04	22		36.04	25			1002	0.041		1002	-0.064		1002	0.011
							36.06	41		36.06	39		36.06	40		36.06	21		36.06	25			1003	0.041		1003	-0.065		1003	0.012
							36.08	39		36.08	38		36.08	38		36.08	21		36.08	26			1004	0.041		1004	-0.065		1004	0.012
							36.1	35		36.1	37		36.1	37		36.1	20		36.1	27			1005	0.041		1005	-0.065		1005	0.012
							36.12	30		36.12	37		36.12	37		36.12	19		36.12	28			1006	0.041		1006	-0.065		1006	0.011
							36.14	28		36.14	36		36.14	37		36.14	19		36.14	30			1007	0.04		1007	-0.065		1007	0.011
							36.16	29		36.16	36		36.16	36		36.16	18		36.16	32			1008	0.04		1008	-0.066		1008	0.01
							36.18	32		36.18	36		36.18	36		36.18	17		36.18	33			1009	0.039		1009	-0.066		1009	0.01
							36.2	35		36.2	35		36.2	35		36.2	17		36.2	35			1010	0.04		1010	-0.066		1010	0.01
							36.22	34		36.22	34		36.22	34		36.22	18		36.22	37			1011	0.039		1011	-0.066		1011	0.01
							36.24	34		36.24	33		36.24	33		36.24	18		36.24	39			1012	0.04		1012	-0.065		1012	0.009
							36.26	33		36.26	32		36.26	31		36.26	19		36.26	42			1013	0.039		1013	-0.065		1013	0.009
							36.28	30		36.28	31		36.28	30		36.28	19		36.28	47			1014	0.038		1014	-0.065		1014	0.009
							36.3	26		36.3	29		36.3	28		36.3	19		36.3	53			1015	0.038		1015	-0.065		1015	0.009
							36.32	23		36.32	28		36.32	26		36.32	19		36.32	61			1016	0.038		1016	-0.065		1016	0.009
							36.34	22		36.34	27		36.34	25		36.34	18		36.34	71			1017	0.039		1017	-0.064		1017	0.01
							36.36	21		36.36	27		36.36	24		36.36	17		36.36	82			1018	0.039		1018	-0.063		1018	0.011
							36.38	19		36.38	28		36.38	23		36.38	17		36.38	94			1019	0.039		1019	-0.063		1019	0.011
							36.4	20		36.4	29		36.4	23		36.4	17		36.4	108			1020	0.038		1020	-0.063		1020	0.011
							36.42	22		36.42	31		36.42	22		36.42	17		36.42	123			1021	0.037		1021	-0.064		1021	0.009
							36.44	24		36.44	32		36.44	21		36.44	18		36.44	138			1022	0.037		1022	-0.065		1022	0.009
							36.46	24		36.46	32		36.46	20		36.46	18		36.46	154			1023	0.038		1023	-0.066		1023	0.009
							36.48	23		36.48	32		36.48	19		36.48	18		36.48	169			1024	0.038		1024	-0.066		1024	0.01
							36.5	24		36.5	32		36.5	19		36.5	17		36.5	183			1025	0.039		1025	-0.066		1025	0.01
							36.52	23		36.52	31		36.52	19		36.52	17		36.52	194			1026	0.038		1026	-0.066		1026	0.01
							36.54	21		36.54	30		36.54	19		36.54	16		36.54	202			1027	0.039		1027	-0.067		1027	0.011
							36.56	21		36.56	30		36.56	18		36.56	15		36.56	206			1028	0.039		1028	-0.066		1028	0.012
							36.58	21		36.58	30		36.58	18		36.58	14		36.58	206			1029	0.039		1029	-0.066		1029	0.012
							36.6	22		36.6	30		36.6	17		36.6	13		36.6	202			1030	0.038		1030	-0.066		1030	0.012
							36.62	21		36.62	31		36.62	17		36.62	13		36.62	194			1031	0.039		1031	-0.065		1031	0.011
							36.64	20		36.64	31		36.64	17		36.64	13		36.64	184			1032	0.039		1032	-0.064		1032	0.011
							36.66	19		36.66	31		36.66	17		36.66	13		36.66	171			1033	0.039		1033	-0.064		1033	0.011
							36.68	19		36.68	31		36.68	17		36.68	13		36.68	158			1034	0.039		1034	-0.064		1034	0.01
							36.7	18		36.7	30		36.7	17		36.7	13		36.7	144			1035	0.039		1035	-0.064		1035	0.01
							36.72	18		36.72	28		36.72	17		36.72	13		36.72	131			1036	0.039		1036	-0.065		1036	0.01
							36.74	19		36.74	26		36.74	16		36.74	14		36.74	119			1037	0.039		1037	-0.065		1037	0.01
							36.76	21		36.76	24		36.76	16		36.76	15		36.76	109			1038	0.04		1038	-0.065		1038	0.01
							36.78	20		36.78	23		36.78	15		36.78	16		36.78	101			1039	0.04		1039	-0.066		1039	0.011
							36.8	18		36.8	22		36.8	15		36.8	16		36.8	95			1040	0.041		1040	-0.065		1040	0.011
							36.82	17		36.82	22		36.82	15		36.82	16		36.82	91			1041	0.041		1041	-0.065		1041	0.011
							36.84	15		36.84	22		36.84	15		36.84	15		36.84	88			1042	0.041		1042	-0.065		1042	0.011
							36.86	15		36.86	22		36.86	16		36.86	15		36.86	86			1043	0.041		1043	-0.065		1043	0.011
							36.88	15		36.88	23		36.88	17		36.88	14		36.88	86			1044	0.04		1044	-0.065		1044	0.011
							36.9	17		36.9	24		36.9	17		36.9	14		36.9	87			1045	0.04		1045	-0.065		1045	0.011
							36.92	19		36.92	25		36.92	17		36.92	14		36.92	89			1046	0.041		1046	-0.065		1046	0.011
							36.94	18		36.94	26		36.94	17		36.94	14		36.94	92			1047	0.041		1047	-0.065		1047	0.01
							36.96	19		36.96	26		36.96	16		36.96	15		36.96	94			1048	0.04		1048	-0.065		1048	0.009
							36.98	19		36.98	26		36.98	15		36.98	15		36.98	96			1049	0.039		1049	-0.066		1049	0.009
							37	19		37	26		37	14		37	15		37	98			1050	0.038		1050	-0.065		1050	0.008
							37.02	19		37.02	25		37.02	13		37.02	16		37.02	98			1051	0.039		1051	-0.065		1051	0.008
							37.04	18		37.04	24		37.04	12		37.04	17		37.04	96			1052	0.039		1052	-0.065		1052	0.009
							37.06	20		37.06	23		37.06	12		37.06	18		37.06	93			1053	0.04		1053	-0.065		1053	0.01
							37.08	20		37.08	23		37.08	13		37.08	19		37.08	88			1054	0.04		1054	-0.064		1054	0.011
							37.1	19		37.1	23		37.1	13		37.1	20		37.1	82			1055	0.04		1055	-0.064		1055	0.011
							37.12	21		37.12	24		37.12	14		37.12	20		37.12	75			1056	0.04		1056	-0.064		1056	0.011
							37.14	21		37.14	25		37.14	15		37.14	20		37.14	68			1057	0.04		1057	-0.065		1057	0.01
							37.16	19		37.16	26		37.16	16		37.16	20		37.16	61			1058	0.041		1058	-0.064		1058	0.011
							37.18	19		37.18	26		37.18	16		37.18	20		37.18	54			1059	0.042		1059	-0.065		1059	0.011
							37.2	19		37.2	26		37.2	17		37.2	21		37.2	48			1060	0.043		1060	-0.064		1060	0.011
							37.22	21		37.22	26		37.22	17		37.22	21		37.22	43			1061	0.043		1061	-0.064		1061	0.011
							37.24	20		37.24	25		37.24	16		37.24	21		37.24	39			1062	0.044		1062	-0.064		1062	0.011
							37.26	22		37.26	25		37.26	15		37.26	22		37.26	36			1063	0.043		1063	-0.064		1063	0.011
							37.28	22		37.28	24		37.28	15		37.28	22		37.28	33			1064	0.041		1064	-0.063		1064	0.011
							37.3	22		37.3	24		37.3	14		37.3	22		37.3	30			1065	0.039		1065	-0.064		1065	0.011
							37.32	24		37.32	24		37.32	14		37.32	22		37.32	27			1066	0.038		1066	-0.065		1066	0.01
							37.34	29		37.34	24		37.34	15		37.34	21		37.34	25			1067	0.038		1067	-0.066		1067	0.01
							37.36	29		37.36	25		37.36	16		37.36	20		37.36	23			1068	0.038		1068	-0.065		1068	0.01
							37.38	29		37.38	25		37.38	16		37.38	19		37.38	22			1069	0.039		1069	-0.065		1069	0.011
							37.4	29		37.4	26		37.4	17		37.4	17		37.4	22			1070	0.039		1070	-0.065		1070	0.011
							37.42	29		37.42	26		37.42	17		37.42	16		37.42	21			1071	0.039		1071	-0.065		1071	0.01
							37.44	28		37.44	26		37.44	17		37.44	16		37.44	21			1072	0.039		1072	-0.065		1072	0.01
							37.46	29		37.46	26		37.46	16		37.46	17		37.46	20			1073	0.039		1073	-0.067		1073	0.01
							37.48	29		37.48	26		37.48	16		37.48	19		37.48	19			1074	0.038		1074	-0.067		1074	0.01
							37.5	31		37.5	26		37.5	16		37.5	21		37.5	18			1075	0.037		1075	-0.067		1075	0.01
							37.52	30		37.52	26		37.52	16		37.52	22		37.52	18			1076	0.037		1076	-0.066		1076	0.011
							37.54	31		37.54	27		37.54	16		37.54	23		37.54	18			1077	0.038		1077	-0.065		1077	0.012
							37.56	31		37.56	27		37.56	16		37.56	23		37.56	18			1078	0.038		1078	-0.064		1078	0.012
							37.58	33		37.58	27		37.58	16		37.58	23		37.58	18			1079	0.039		1079	-0.064		1079	0.011
							37.6	32		37.6	27		37.6	16		37.6	23		37.6	18			1080	0.04		1080	-0.064		1080	0.011
							37.62	34		37.62	26		37.62	16		37.62	23		37.62	18			1081	0.04		1081	-0.064		1081	0.01
							37.64	37		37.64	26		37.64	16		37.64	23		37.64	18			1082	0.04		1082	-0.064		1082	0.011
							37.66	39		37.66	26		37.66	16		37.66	23		37.66	17			1083	0.04		1083	-0.065		1083	0.01
							37.68	38		37.68	27		37.68	15		37.68	22		37.68	16			1084	0.04		1084	-0.065		1084	0.011
							37.7	40		37.7	27		37.7	15		37.7	21		37.7	15			1085	0.04		1085	-0.065		1085	0.011
							37.72	42		37.72	27		37.72	15		37.72	19		37.72	14			1086	0.04		1086	-0.065		1086	0.011
							37.74	43		37.74	28		37.74	15		37.74	17		37.74	13			1087	0.039		1087	-0.065		1087	0.011
							37.76	44		37.76	28		37.76	15		37.76	16		37.76	12			1088	0.039		1088	-0.065		1088	0.01
							37.78	46		37.78	28		37.78	15		37.78	16		37.78	11			1089	0.039		1089	-0.064		1089	0.01
							37.8	45		37.8	27		37.8	16		37.8	16		37.8	11			1090	0.039		1090	-0.064		1090	0.01
							37.82	43		37.82	26		37.82	16		37.82	17		37.82	11			1091	0.038		1091	-0.064		1091	0.01
							37.84	41		37.84	25		37.84	16		37.84	17		37.84	12			1092	0.038		1092	-0.065		1092	0.01
							37.86	40		37.86	24		37.86	16		37.86	18		37.86	13			1093	0.038		1093	-0.066		1093	0.011
							37.88	36		37.88	25		37.88	16		37.88	18		37.88	13			1094	0.039		1094	-0.065		1094	0.01
							37.9	32		37.9	25		37.9	16		37.9	18		37.9	14			1095	0.04		1095	-0.065		1095	0.01
							37.92	31		37.92	27		37.92	16		37.92	17		37.92	14			1096	0.04		1096	-0.065		1096	0.009
							37.94	26		37.94	28		37.94	16		37.94	17		37.94	14			1097	0.04		1097	-0.065		1097	0.009
							37.96	24		37.96	29		37.96	16		37.96	16		37.96	15			1098	0.039		1098	-0.065		1098	0.009
							37.98	27		37.98	30		37.98	16		37.98	15		37.98	15			1099	0.039		1099	-0.065		1099	0.01
							38	28		38	30		38	15		38	14		38	15			1100	0.039		1100	-0.065		1100	0.01
							38.02	29		38.02	31		38.02	15		38.02	13		38.02	15			1101	0.038		1101	-0.066		1101	0.01
							38.04	28		38.04	31		38.04	15		38.04	12		38.04	14			1102	0.038		1102	-0.066		1102	0.01
							38.06	27		38.06	30		38.06	14		38.06	12		38.06	14			1103	0.038		1103	-0.066		1103	0.01
							38.08	25		38.08	28		38.08	14		38.08	13		38.08	14			1104	0.038		1104	-0.065		1104	0.01
							38.1	24		38.1	27		38.1	14		38.1	13		38.1	14			1105	0.037		1105	-0.065		1105	0.01
							38.12	22		38.12	25		38.12	14		38.12	14		38.12	14			1106	0.038		1106	-0.064		1106	0.01
							38.14	23		38.14	23		38.14	14		38.14	14		38.14	14			1107	0.039		1107	-0.064		1107	0.01
							38.16	20		38.16	22		38.16	14		38.16	14		38.16	14			1108	0.039		1108	-0.063		1108	0.009
							38.18	20		38.18	21		38.18	15		38.18	14		38.18	15			1109	0.039		1109	-0.063		1109	0.009
							38.2	20		38.2	22		38.2	15		38.2	13		38.2	15			1110	0.039		1110	-0.063		1110	0.009
							38.22	19		38.22	23		38.22	15		38.22	13		38.22	15			1111	0.04		1111	-0.064		1111	0.01
							38.24	18		38.24	24		38.24	15		38.24	13		38.24	16			1112	0.04		1112	-0.064		1112	0.011
							38.26	18		38.26	24		38.26	15		38.26	12		38.26	16			1113	0.039		1113	-0.064		1113	0.011
							38.28	17		38.28	24		38.28	15		38.28	12		38.28	16			1114	0.038		1114	-0.064		1114	0.011
							38.3	17		38.3	23		38.3	15		38.3	12		38.3	16			1115	0.037		1115	-0.064		1115	0.01
							38.32	15		38.32	22		38.32	15		38.32	11		38.32	15			1116	0.035		1116	-0.065		1116	0.01
							38.34	16		38.34	20		38.34	15		38.34	11		38.34	15			1117	0.035		1117	-0.065		1117	0.01
							38.36	16		38.36	20		38.36	15		38.36	11		38.36	14			1118	0.035		1118	-0.065		1118	0.01
							38.38	17		38.38	19		38.38	15		38.38	11		38.38	14			1119	0.036		1119	-0.065		1119	0.01
							38.4	16		38.4	19		38.4	15		38.4	11		38.4	14			1120	0.037		1120	-0.066		1120	0.01
							38.42	15		38.42	18		38.42	15		38.42	11		38.42	14			1121	0.037		1121	-0.067		1121	0.01
							38.44	15		38.44	18		38.44	15		38.44	12		38.44	14			1122	0.037		1122	-0.067		1122	0.009
							38.46	15		38.46	17		38.46	14		38.46	12		38.46	13			1123	0.037		1123	-0.066		1123	0.01
							38.48	14		38.48	16		38.48	13		38.48	12		38.48	13			1124	0.038		1124	-0.066		1124	0.011
							38.5	15		38.5	16		38.5	11		38.5	11		38.5	12			1125	0.037		1125	-0.066		1125	0.011
							38.52	13		38.52	17		38.52	10		38.52	11		38.52	11			1126	0.037		1126	-0.065		1126	0.011
							38.54	13		38.54	18		38.54	10		38.54	10		38.54	11			1127	0.036		1127	-0.065		1127	0.01
							38.56	12		38.56	19		38.56	10		38.56	10		38.56	12			1128	0.036		1128	-0.066		1128	0.009
							38.58	13		38.58	20		38.58	10		38.58	10		38.58	13			1129	0.036		1129	-0.066		1129	0.009
							38.6	13		38.6	20		38.6	11		38.6	10		38.6	14			1130	0.035		1130	-0.066		1130	0.01
							38.62	15		38.62	20		38.62	11		38.62	11		38.62	15			1131	0.035		1131	-0.066		1131	0.011
							38.64	16		38.64	20		38.64	11		38.64	11		38.64	15			1132	0.035		1132	-0.066		1132	0.012
							38.66	15		38.66	21		38.66	10		38.66	11		38.66	14			1133	0.035		1133	-0.066		1133	0.011
							38.68	12		38.68	21		38.68	10		38.68	10		38.68	13			1134	0.034		1134	-0.066		1134	0.011
							38.7	12		38.7	22		38.7	10		38.7	9		38.7	12			1135	0.034		1135	-0.065		1135	0.011
							38.72	13		38.72	23		38.72	10		38.72	9		38.72	11			1136	0.036		1136	-0.065		1136	0.011
							38.74	14		38.74	23		38.74	10		38.74	9		38.74	11			1137	0.038		1137	-0.064		1137	0.011
							38.76	15		38.76	23		38.76	10		38.76	10		38.76	11			1138	0.039		1138	-0.064		1138	0.011
							38.78	14		38.78	22		38.78	9		38.78	11		38.78	12			1139	0.039		1139	-0.065		1139	0.011
							38.8	15		38.8	20		38.8	9		38.8	11		38.8	12			1140	0.038		1140	-0.066		1140	0.01
							38.82	14		38.82	19		38.82	9		38.82	12		38.82	13			1141	0.038		1141	-0.066		1141	0.01
							38.84	12		38.84	18		38.84	9		38.84	12		38.84	14			1142	0.038		1142	-0.067		1142	0.009
							38.86	10		38.86	18		38.86	9		38.86	12		38.86	14			1143	0.038		1143	-0.067		1143	0.009
							38.88	10		38.88	18		38.88	10		38.88	12		38.88	14			1144	0.039		1144	-0.067		1144	0.009
							38.9	11		38.9	19		38.9	10		38.9	12		38.9	14			1145	0.038		1145	-0.068		1145	0.009
							38.92	11		38.92	19		38.92	11		38.92	12		38.92	13			1146	0.037		1146	-0.068		1146	0.009
							38.94	10		38.94	19		38.94	11		38.94	12		38.94	13			1147	0.036		1147	-0.068		1147	0.009
							38.96	11		38.96	19		38.96	11		38.96	12		38.96	12			1148	0.036		1148	-0.068		1148	0.009
							38.98	11		38.98	18		38.98	11		38.98	13		38.98	11			1149	0.036		1149	-0.068		1149	0.01
							39	11		39	17		39	11		39	13		39	11			1150	0.036		1150	-0.067		1150	0.01
							39.02	10		39.02	16		39.02	11		39.02	13		39.02	11			1151	0.035		1151	-0.067		1151	0.01
							39.04	9		39.04	16		39.04	11		39.04	13		39.04	11			1152	0.034		1152	-0.067		1152	0.01
							39.06	11		39.06	16		39.06	11		39.06	13		39.06	11			1153	0.033		1153	-0.066		1153	0.01
							39.08	13		39.08	16		39.08	11		39.08	13		39.08	10			1154	0.033		1154	-0.066		1154	0.009
							39.1	15		39.1	17		39.1	12		39.1	13		39.1	10			1155	0.033		1155	-0.066		1155	0.009
							39.12	16		39.12	18		39.12	12		39.12	12		39.12	10			1156	0.034		1156	-0.067		1156	0.008
							39.14	16		39.14	18		39.14	13		39.14	12		39.14	11			1157	0.034		1157	-0.068		1157	0.009
							39.16	14		39.16	18		39.16	13		39.16	11		39.16	11			1158	0.035		1158	-0.067		1158	0.009
							39.18	14		39.18	18		39.18	12		39.18	11		39.18	11			1159	0.035		1159	-0.067		1159	0.009
							39.2	11		39.2	18		39.2	12		39.2	10		39.2	10			1160	0.036		1160	-0.067		1160	0.008
							39.22	10		39.22	17		39.22	11		39.22	10		39.22	10			1161	0.036		1161	-0.067		1161	0.008
							39.24	10		39.24	17		39.24	10		39.24	10		39.24	9			1162	0.036		1162	-0.066		1162	0.008
							39.26	11		39.26	17		39.26	10		39.26	10		39.26	9			1163	0.036		1163	-0.067		1163	0.008
							39.28	11		39.28	17		39.28	10		39.28	11		39.28	8			1164	0.035		1164	-0.068		1164	0.009
							39.3	10		39.3	18		39.3	11		39.3	11		39.3	8			1165	0.035		1165	-0.068		1165	0.009
							39.32	12		39.32	17		39.32	11		39.32	11		39.32	9			1166	0.035		1166	-0.067		1166	0.01
							39.34	12		39.34	17		39.34	11		39.34	11		39.34	9			1167	0.036		1167	-0.067		1167	0.009
							39.36	12		39.36	17		39.36	11		39.36	10		39.36	9			1168	0.036		1168	-0.066		1168	0.008
							39.38	15		39.38	17		39.38	10		39.38	10		39.38	10			1169	0.035		1169	-0.067		1169	0.008
							39.4	15		39.4	17		39.4	9		39.4	10		39.4	10			1170	0.034		1170	-0.067		1170	0.008
							39.42	17		39.42	17		39.42	9		39.42	10		39.42	10			1171	0.034		1171	-0.066		1171	0.009
							39.44	17		39.44	17		39.44	9		39.44	11		39.44	10			1172	0.034		1172	-0.066		1172	0.009
							39.46	16		39.46	17		39.46	9		39.46	11		39.46	11			1173	0.035		1173	-0.067		1173	0.009
							39.48	17		39.48	18		39.48	10		39.48	11		39.48	11			1174	0.035		1174	-0.067		1174	0.01
							39.5	16		39.5	18		39.5	11		39.5	12		39.5	12			1175	0.036		1175	-0.067		1175	0.01
							39.52	18		39.52	19		39.52	11		39.52	12		39.52	13			1176	0.036		1176	-0.067		1176	0.01
							39.54	18		39.54	19		39.54	12		39.54	12		39.54	13			1177	0.036		1177	-0.067		1177	0.01
							39.56	17		39.56	20		39.56	13		39.56	11		39.56	13			1178	0.036		1178	-0.068		1178	0.01
							39.58	17		39.58	20		39.58	13		39.58	11		39.58	13			1179	0.035		1179	-0.068		1179	0.01
							39.6	14		39.6	20		39.6	13		39.6	11		39.6	13			1180	0.035		1180	-0.068		1180	0.01
							39.62	12		39.62	19		39.62	13		39.62	12		39.62	13			1181	0.034		1181	-0.068		1181	0.01
							39.64	12		39.64	18		39.64	12		39.64	13		39.64	13			1182	0.035		1182	-0.068		1182	0.009
							39.66	14		39.66	17		39.66	12		39.66	14		39.66	14			1183	0.036		1183	-0.069		1183	0.009
							39.68	16		39.68	18		39.68	11		39.68	15		39.68	14			1184	0.037		1184	-0.068		1184	0.01
							39.7	17		39.7	18		39.7	11		39.7	15		39.7	14			1185	0.037		1185	-0.068		1185	0.011
							39.72	19		39.72	20		39.72	10		39.72	14		39.72	14			1186	0.036		1186	-0.068		1186	0.01
							39.74	18		39.74	21		39.74	9		39.74	13		39.74	14			1187	0.035		1187	-0.068		1187	0.009
							39.76	19		39.76	22		39.76	9		39.76	12		39.76	13			1188	0.036		1188	-0.068		1188	0.009
							39.78	18		39.78	22		39.78	9		39.78	11		39.78	13			1189	0.035		1189	-0.069		1189	0.009
							39.8	19		39.8	22		39.8	9		39.8	11		39.8	12			1190	0.035		1190	-0.069		1190	0.008
							39.82	22		39.82	22		39.82	9		39.82	11		39.82	12			1191	0.035		1191	-0.069		1191	0.009
							39.84	22		39.84	21		39.84	9		39.84	12		39.84	12			1192	0.035		1192	-0.068		1192	0.009
							39.86	22		39.86	21		39.86	10		39.86	12		39.86	12			1193	0.035		1193	-0.067		1193	0.009
							39.88	21		39.88	21		39.88	10		39.88	13		39.88	13			1194	0.034		1194	-0.068		1194	0.009
							39.9	19		39.9	20		39.9	10		39.9	13		39.9	13			1195	0.034		1195	-0.068		1195	0.009
							39.92	19		39.92	20		39.92	11		39.92	13		39.92	14			1196	0.033		1196	-0.068		1196	0.009
							39.94	15		39.94	20		39.94	11		39.94	13		39.94	14			1197	0.032		1197	-0.069		1197	0.009
							39.96	15		39.96	20		39.96	12		39.96	12		39.96	14			1198	0.032		1198	-0.069		1198	0.009
							39.98	14		39.98	20		39.98	12		39.98	12		39.98	14			1199	0.032		1199	-0.069		1199	0.009
							40	12		40	20		40	12		40	13		40	13			1200	0.031		1200	-0.069		1200	0.009
							40.02	12		40.02	19		40.02	12		40.02	13		40.02	12			1201	0.031		1201	-0.07		1201	0.009
							40.04	12		40.04	19		40.04	12		40.04	15		40.04	12			1202	0.031		1202	-0.069		1202	0.009
							40.06	12		40.06	18		40.06	12		40.06	15		40.06	11			1203	0.033		1203	-0.069		1203	0.01
							40.08	15		40.08	18		40.08	12		40.08	16		40.08	11			1204	0.033		1204	-0.068		1204	0.009
							40.1	17		40.1	18		40.1	12		40.1	16		40.1	10			1205	0.035		1205	-0.068		1205	0.008
							40.12	18		40.12	19		40.12	12		40.12	15		40.12	10			1206	0.035		1206	-0.068		1206	0.007
							40.14	16		40.14	20		40.14	12		40.14	15		40.14	10			1207	0.035		1207	-0.067		1207	0.008
							40.16	16		40.16	22		40.16	11		40.16	15		40.16	11			1208	0.035		1208	-0.067		1208	0.009
							40.18	17		40.18	23		40.18	10		40.18	15		40.18	12			1209	0.035		1209	-0.068		1209	0.011
							40.2	13		40.2	23		40.2	10		40.2	15		40.2	13			1210	0.035		1210	-0.068		1210	0.011
							40.22	11		40.22	23		40.22	9		40.22	15		40.22	14			1211	0.035		1211	-0.067		1211	0.012
							40.24	13		40.24	22		40.24	9		40.24	15		40.24	14			1212	0.034		1212	-0.067		1212	0.011
							40.26	15		40.26	21		40.26	9		40.26	16		40.26	14			1213	0.034		1213	-0.067		1213	0.011
							40.28	13		40.28	20		40.28	9		40.28	16		40.28	14			1214	0.035		1214	-0.067		1214	0.01
							40.3	12		40.3	20		40.3	9		40.3	17		40.3	14			1215	0.036		1215	-0.068		1215	0.009
							40.32	14		40.32	20		40.32	9		40.32	17		40.32	14			1216	0.035		1216	-0.068		1216	0.007
							40.34	14		40.34	20		40.34	9		40.34	17		40.34	15			1217	0.035		1217	-0.069		1217	0.007
							40.36	11		40.36	20		40.36	9		40.36	17		40.36	16			1218	0.034		1218	-0.069		1218	0.007
							40.38	10		40.38	19		40.38	10		40.38	16		40.38	17			1219	0.035		1219	-0.069		1219	0.009
							40.4	10		40.4	19		40.4	10		40.4	15		40.4	17			1220	0.035		1220	-0.068		1220	0.01
							40.42	10		40.42	18		40.42	11		40.42	15		40.42	16			1221	0.035		1221	-0.068		1221	0.01
							40.44	9		40.44	18		40.44	11		40.44	15		40.44	15			1222	0.035		1222	-0.068		1222	0.01
							40.46	10		40.46	17		40.46	10		40.46	16		40.46	13			1223	0.036		1223	-0.068		1223	0.01
							40.48	11		40.48	17		40.48	10		40.48	17		40.48	12			1224	0.037		1224	-0.066		1224	0.011
							40.5	12		40.5	16		40.5	10		40.5	17		40.5	12			1225	0.037		1225	-0.066		1225	0.012
							40.52	11		40.52	16		40.52	9		40.52	17		40.52	12			1226	0.036		1226	-0.067		1226	0.013
							40.54	11		40.54	16		40.54	9		40.54	16		40.54	12			1227	0.035		1227	-0.068		1227	0.012
							40.56	11		40.56	17		40.56	9		40.56	15		40.56	13			1228	0.034		1228	-0.069		1228	0.012
							40.58	10		40.58	18		40.58	10		40.58	13		40.58	13			1229	0.033		1229	-0.068		1229	0.011
							40.6	12		40.6	18		40.6	10		40.6	12		40.6	13			1230	0.033		1230	-0.068		1230	0.011
							40.62	13		40.62	19		40.62	11		40.62	11		40.62	12			1231	0.034		1231	-0.067		1231	0.01
							40.64	11		40.64	20		40.64	12		40.64	10		40.64	12			1232	0.035		1232	-0.066		1232	0.011
							40.66	11		40.66	20		40.66	13		40.66	10		40.66	11			1233	0.036		1233	-0.066		1233	0.01
							40.68	10		40.68	20		40.68	13		40.68	11		40.68	11			1234	0.035		1234	-0.067		1234	0.01
							40.7	8		40.7	19		40.7	13		40.7	12		40.7	11			1235	0.035		1235	-0.068		1235	0.01
							40.72	7		40.72	18		40.72	12		40.72	13		40.72	12			1236	0.035		1236	-0.068		1236	0.011
							40.74	7		40.74	17		40.74	11		40.74	14		40.74	13			1237	0.036		1237	-0.068		1237	0.011
							40.76	8		40.76	16		40.76	11		40.76	14		40.76	13			1238	0.036		1238	-0.068		1238	0.011
							40.78	9		40.78	16		40.78	10		40.78	14		40.78	13			1239	0.036		1239	-0.068		1239	0.01
							40.8	9		40.8	17		40.8	10		40.8	14		40.8	13			1240	0.036		1240	-0.067		1240	0.01
							40.82	9		40.82	18		40.82	10		40.82	13		40.82	12			1241	0.035		1241	-0.067		1241	0.01
							40.84	10		40.84	19		40.84	10		40.84	12		40.84	12			1242	0.034		1242	-0.067		1242	0.01
							40.86	9		40.86	19		40.86	9		40.86	11		40.86	12			1243	0.035		1243	-0.067		1243	0.011
							40.88	9		40.88	19		40.88	9		40.88	11		40.88	12			1244	0.036		1244	-0.067		1244	0.012
							40.9	11		40.9	19		40.9	9		40.9	11		40.9	12			1245	0.037		1245	-0.066		1245	0.013
							40.92	12		40.92	18		40.92	9		40.92	11		40.92	12			1246	0.037		1246	-0.067		1246	0.013
							40.94	12		40.94	18		40.94	9		40.94	11		40.94	11			1247	0.036		1247	-0.068		1247	0.012
							40.96	13		40.96	18		40.96	10		40.96	12		40.96	11			1248	0.036		1248	-0.068		1248	0.013
							40.98	13		40.98	19		40.98	11		40.98	12		40.98	11			1249	0.036		1249	-0.069		1249	0.013
							41	14		41	20		41	12		41	12		41	11			1250	0.035		1250	-0.07		1250	0.013
							41.02	13		41.02	20		41.02	13		41.02	12		41.02	11			1251	0.034		1251	-0.071		1251	0.012
							41.04	15		41.04	20		41.04	14		41.04	12		41.04	12			1252	0.035		1252	-0.07		1252	0.011
							41.06	15		41.06	20		41.06	14		41.06	12		41.06	12			1253	0.036		1253	-0.068		1253	0.011
							41.08	15		41.08	19		41.08	14		41.08	12		41.08	12			1254	0.037		1254	-0.068		1254	0.012
							41.1	16		41.1	19		41.1	13		41.1	12		41.1	12			1255	0.037		1255	-0.067		1255	0.012
							41.12	17		41.12	18		41.12	12		41.12	12		41.12	12			1256	0.036		1256	-0.067		1256	0.012
							41.14	15		41.14	18		41.14	10		41.14	12		41.14	12			1257	0.035		1257	-0.067		1257	0.012
							41.16	15		41.16	18		41.16	9		41.16	12		41.16	12			1258	0.034		1258	-0.068		1258	0.012
							41.18	14		41.18	18		41.18	8		41.18	11		41.18	12			1259	0.034		1259	-0.068		1259	0.012
							41.2	15		41.2	19		41.2	7		41.2	10		41.2	12			1260	0.035		1260	-0.068		1260	0.012
							41.22	14		41.22	19		41.22	7		41.22	9		41.22	12			1261	0.035		1261	-0.069		1261	0.012
							41.24	14		41.24	19		41.24	7		41.24	9		41.24	12			1262	0.035		1262	-0.07		1262	0.012
							41.26	14		41.26	19		41.26	7		41.26	9		41.26	12			1263	0.034		1263	-0.071		1263	0.012
							41.28	14		41.28	19		41.28	8		41.28	10		41.28	12			1264	0.034		1264	-0.071		1264	0.012
							41.3	14		41.3	18		41.3	8		41.3	12		41.3	12			1265	0.035		1265	-0.07		1265	0.012
							41.32	16		41.32	19		41.32	9		41.32	13		41.32	12			1266	0.035		1266	-0.07		1266	0.012
							41.34	15		41.34	19		41.34	10		41.34	14		41.34	12			1267	0.035		1267	-0.07		1267	0.013
							41.36	18		41.36	20		41.36	11		41.36	14		41.36	12			1268	0.035		1268	-0.07		1268	0.012
							41.38	19		41.38	21		41.38	12		41.38	14		41.38	12			1269	0.035		1269	-0.07		1269	0.012
							41.4	19		41.4	22		41.4	12		41.4	14		41.4	11			1270	0.034		1270	-0.07		1270	0.012
							41.42	19		41.42	22		41.42	13		41.42	13		41.42	11			1271	0.035		1271	-0.069		1271	0.013
							41.44	18		41.44	21		41.44	13		41.44	12		41.44	10			1272	0.035		1272	-0.068		1272	0.013
							41.46	19		41.46	20		41.46	13		41.46	11		41.46	10			1273	0.036		1273	-0.068		1273	0.013
							41.48	20		41.48	20		41.48	14		41.48	10		41.48	11			1274	0.037		1274	-0.067		1274	0.014
							41.5	20		41.5	19		41.5	14		41.5	9		41.5	11			1275	0.038		1275	-0.066		1275	0.015
							41.52	22		41.52	19		41.52	14		41.52	9		41.52	12			1276	0.038		1276	-0.066		1276	0.014
							41.54	23		41.54	19		41.54	14		41.54	10		41.54	13			1277	0.037		1277	-0.067		1277	0.013
							41.56	24		41.56	18		41.56	13		41.56	11		41.56	14			1278	0.037		1278	-0.067		1278	0.012
							41.58	25		41.58	18		41.58	13		41.58	12		41.58	14			1279	0.036		1279	-0.067		1279	0.011
							41.6	25		41.6	18		41.6	13		41.6	13		41.6	14			1280	0.034		1280	-0.068		1280	0.011
							41.62	26		41.62	18		41.62	13		41.62	14		41.62	13			1281	0.035		1281	-0.069		1281	0.011
							41.64	29		41.64	19		41.64	14		41.64	15		41.64	12			1282	0.035		1282	-0.07		1282	0.011
							41.66	27		41.66	20		41.66	15		41.66	15		41.66	12			1283	0.036		1283	-0.07		1283	0.01
							41.68	27		41.68	22		41.68	15		41.68	15		41.68	11			1284	0.036		1284	-0.07		1284	0.008
							41.7	29		41.7	23		41.7	16		41.7	15		41.7	11			1285	0.035		1285	-0.07		1285	0.008
							41.72	31		41.72	24		41.72	16		41.72	16		41.72	11			1286	0.036		1286	-0.07		1286	0.009
							41.74	29		41.74	24		41.74	16		41.74	17		41.74	12			1287	0.036		1287	-0.07		1287	0.01
							41.76	29		41.76	24		41.76	16		41.76	18		41.76	13			1288	0.037		1288	-0.07		1288	0.011
							41.78	31		41.78	24		41.78	16		41.78	19		41.78	13			1289	0.037		1289	-0.07		1289	0.012
							41.8	31		41.8	24		41.8	17		41.8	20		41.8	14			1290	0.037		1290	-0.071		1290	0.011
							41.82	31		41.82	24		41.82	17		41.82	20		41.82	14			1291	0.037		1291	-0.072		1291	0.011
							41.84	36		41.84	24		41.84	17		41.84	19		41.84	14			1292	0.036		1292	-0.071		1292	0.01
							41.86	41		41.86	25		41.86	17		41.86	18		41.86	13			1293	0.036		1293	-0.071		1293	0.012
							41.88	44		41.88	25		41.88	17		41.88	17		41.88	13			1294	0.036		1294	-0.07		1294	0.013
							41.9	41		41.9	25		41.9	17		41.9	16		41.9	12			1295	0.035		1295	-0.069		1295	0.014
							41.92	42		41.92	25		41.92	17		41.92	16		41.92	12			1296	0.036		1296	-0.068		1296	0.014
							41.94	38		41.94	24		41.94	17		41.94	16		41.94	12			1297	0.037		1297	-0.068		1297	0.013
							41.96	34		41.96	23		41.96	18		41.96	17		41.96	12			1298	0.037		1298	-0.068		1298	0.012
							41.98	34		41.98	22		41.98	18		41.98	18		41.98	12			1299	0.036		1299	-0.069		1299	0.011
							42	34		42	21		42	18		42	18		42	12			1300	0.035		1300	-0.069		1300	0.012
							42.02	34		42.02	20		42.02	17		42.02	18		42.02	12			1301	0.035		1301	-0.07		1301	0.013
							42.04	33		42.04	20		42.04	16		42.04	17		42.04	11			1302	0.035		1302	-0.071		1302	0.014
							42.06	30		42.06	21		42.06	16		42.06	16		42.06	11			1303	0.035		1303	-0.071		1303	0.013
							42.08	30		42.08	22		42.08	16		42.08	15		42.08	11			1304	0.034		1304	-0.071		1304	0.012
							42.1	26		42.1	23		42.1	16		42.1	14		42.1	11			1305	0.034		1305	-0.07		1305	0.012
							42.12	26		42.12	23		42.12	17		42.12	14		42.12	12			1306	0.036		1306	-0.07		1306	0.011
							42.14	27		42.14	23		42.14	17		42.14	14		42.14	12			1307	0.036		1307	-0.07		1307	0.012
							42.16	28		42.16	23		42.16	17		42.16	15		42.16	12			1308	0.036		1308	-0.071		1308	0.011
							42.18	28		42.18	23		42.18	16		42.18	15		42.18	13			1309	0.036		1309	-0.071		1309	0.012
							42.2	26		42.2	22		42.2	15		42.2	15		42.2	14			1310	0.035		1310	-0.071		1310	0.013
							42.22	24		42.22	22		42.22	14		42.22	14		42.22	15			1311	0.036		1311	-0.07		1311	0.013
							42.24	24		42.24	22		42.24	13		42.24	14		42.24	16			1312	0.037		1312	-0.07		1312	0.013
							42.26	22		42.26	23		42.26	13		42.26	14		42.26	16			1313	0.037		1313	-0.07		1313	0.012
							42.28	21		42.28	24		42.28	13		42.28	14		42.28	16			1314	0.036		1314	-0.07		1314	0.012
							42.3	19		42.3	24		42.3	13		42.3	14		42.3	16			1315	0.036		1315	-0.07		1315	0.011
							42.32	20		42.32	24		42.32	14		42.32	15		42.32	17			1316	0.036		1316	-0.07		1316	0.011
							42.34	18		42.34	23		42.34	14		42.34	16		42.34	18			1317	0.036		1317	-0.071		1317	0.011
							42.36	18		42.36	22		42.36	14		42.36	17		42.36	19			1318	0.035		1318	-0.072		1318	0.011
							42.38	15		42.38	21		42.38	14		42.38	17		42.38	20			1319	0.034		1319	-0.072		1319	0.01
							42.4	16		42.4	21		42.4	13		42.4	17		42.4	20			1320	0.034		1320	-0.071		1320	0.01
							42.42	15		42.42	20		42.42	13		42.42	16		42.42	20			1321	0.035		1321	-0.07		1321	0.011
							42.44	14		42.44	19		42.44	13		42.44	15		42.44	20			1322	0.035		1322	-0.07		1322	0.011
							42.46	13		42.46	19		42.46	13		42.46	14		42.46	20			1323	0.034		1323	-0.072		1323	0.012
							42.48	16		42.48	18		42.48	13		42.48	13		42.48	21			1324	0.033		1324	-0.073		1324	0.011
							42.5	17		42.5	18		42.5	12		42.5	13		42.5	23			1325	0.032		1325	-0.073		1325	0.011
							42.52	18		42.52	18		42.52	12		42.52	14		42.52	25			1326	0.032		1326	-0.072		1326	0.01
							42.54	16		42.54	18		42.54	12		42.54	15		42.54	28			1327	0.033		1327	-0.071		1327	0.01
							42.56	17		42.56	19		42.56	12		42.56	16		42.56	30			1328	0.034		1328	-0.07		1328	0.01
							42.58	16		42.58	21		42.58	12		42.58	16		42.58	31			1329	0.035		1329	-0.071		1329	0.01
							42.6	14		42.6	22		42.6	12		42.6	16		42.6	31			1330	0.036		1330	-0.072		1330	0.01
							42.62	14		42.62	23		42.62	13		42.62	16		42.62	31			1331	0.036		1331	-0.074		1331	0.01
							42.64	13		42.64	24		42.64	13		42.64	16		42.64	30			1332	0.037		1332	-0.074		1332	0.01
							42.66	13		42.66	24		42.66	13		42.66	16		42.66	29			1333	0.037		1333	-0.074		1333	0.01
							42.68	13		42.68	23		42.68	13		42.68	16		42.68	28			1334	0.037		1334	-0.073		1334	0.01
							42.7	14		42.7	22		42.7	12		42.7	17		42.7	28			1335	0.037		1335	-0.073		1335	0.01
							42.72	14		42.72	21		42.72	12		42.72	17		42.72	27			1336	0.037		1336	-0.071		1336	0.011
							42.74	14		42.74	20		42.74	12		42.74	17		42.74	27			1337	0.037		1337	-0.07		1337	0.01
							42.76	13		42.76	20		42.76	11		42.76	16		42.76	27			1338	0.036		1338	-0.07		1338	0.01
							42.78	14		42.78	21		42.78	10		42.78	15		42.78	27			1339	0.037		1339	-0.07		1339	0.01
							42.8	12		42.8	22		42.8	9		42.8	15		42.8	26			1340	0.037		1340	-0.069		1340	0.011
							42.82	12		42.82	23		42.82	8		42.82	15		42.82	24			1341	0.037		1341	-0.069		1341	0.012
							42.84	12		42.84	23		42.84	7		42.84	16		42.84	22			1342	0.036		1342	-0.07		1342	0.012
							42.86	12		42.86	23		42.86	7		42.86	16		42.86	20			1343	0.036		1343	-0.071		1343	0.012
							42.88	12		42.88	23		42.88	8		42.88	17		42.88	18			1344	0.036		1344	-0.071		1344	0.013
							42.9	12		42.9	23		42.9	9		42.9	17		42.9	17			1345	0.036		1345	-0.071		1345	0.013
							42.92	11		42.92	22		42.92	10		42.92	16		42.92	16			1346	0.036		1346	-0.072		1346	0.013
							42.94	12		42.94	22		42.94	11		42.94	16		42.94	16			1347	0.035		1347	-0.075		1347	0.012
							42.96	10		42.96	22		42.96	11		42.96	15		42.96	15			1348	0.035		1348	-0.075		1348	0.012
							42.98	10		42.98	22		42.98	12		42.98	15		42.98	15			1349	0.036		1349	-0.074		1349	0.012
							43	10		43	21		43	12		43	15		43	14			1350	0.036		1350	-0.072		1350	0.012
							43.02	12		43.02	21		43.02	13		43.02	15		43.02	13			1351	0.038		1351	-0.072		1351	0.013
							43.04	12		43.04	21		43.04	13		43.04	15		43.04	12			1352	0.038		1352	-0.072		1352	0.013
							43.06	12		43.06	20		43.06	14		43.06	15		43.06	11			1353	0.038		1353	-0.073		1353	0.011
							43.08	12		43.08	20		43.08	14		43.08	15		43.08	11			1354	0.036		1354	-0.074		1354	0.01
							43.1	12		43.1	19		43.1	13		43.1	14		43.1	11			1355	0.032		1355	-0.076		1355	0.007
							43.12	11		43.12	19		43.12	13		43.12	13		43.12	12			1356	0.035		1356	-0.073		1356	0.01
							43.14	11		43.14	19		43.14	13		43.14	11		43.14	13			1357	0.034		1357	-0.073		1357	0.011
							43.16	10		43.16	19		43.16	13		43.16	10		43.16	15			1358	0.039		1358	-0.068		1358	0.016
							43.18	11		43.18	20		43.18	12		43.18	10		43.18	16			1359	0.037		1359	-0.072		1359	0.013
							43.2	10		43.2	20		43.2	11		43.2	10		43.2	16			1360	0.035		1360	-0.074		1360	0.01
							43.22	11		43.22	20		43.22	10		43.22	10		43.22	16			1361	0.035		1361	-0.075		1361	0.01
							43.24	10		43.24	21		43.24	9		43.24	11		43.24	16			1362	0.037		1362	-0.073		1362	0.011
							43.26	11		43.26	21		43.26	8		43.26	12		43.26	15			1363	0.039		1363	-0.07		1363	0.014
							43.28	11		43.28	21		43.28	8		43.28	12		43.28	14			1364	0.037		1364	-0.074		1364	0.01
							43.3	11		43.3	21		43.3	9		43.3	12		43.3	13			1365	0.038		1365	-0.071		1365	0.011
							43.32	9		43.32	21		43.32	9		43.32	11		43.32	13			1366	0.036		1366	-0.072		1366	0.01
							43.34	10		43.34	21		43.34	10		43.34	11		43.34	12			1367	0.035		1367	-0.072		1367	0.01
							43.36	11		43.36	21		43.36	10		43.36	11		43.36	12			1368	0.032		1368	-0.076		1368	0.007
							43.38	12		43.38	22		43.38	10		43.38	11		43.38	12			1369	0.032		1369	-0.076		1369	0.007
							43.4	11		43.4	23		43.4	10		43.4	11		43.4	13			1370	0.035		1370	-0.075		1370	0.009
							43.42	13		43.42	24		43.42	10		43.42	11		43.42	13			1371	0.035		1371	-0.075		1371	0.009
							43.44	13		43.44	24		43.44	10		43.44	11		43.44	13			1372	0.036		1372	-0.075		1372	0.01
							43.46	13		43.46	24		43.46	10		43.46	11		43.46	13			1373	0.036		1373	-0.075		1373	0.012
							43.48	12		43.48	23		43.48	10		43.48	11		43.48	13			1374	0.035		1374	-0.076		1374	0.013
							43.5	13		43.5	22		43.5	9		43.5	11		43.5	13			1375	0.036		1375	-0.077		1375	0.012
							43.52	13		43.52	21		43.52	9		43.52	11		43.52	13			1376	0.036		1376	-0.078		1376	0.009
							43.54	13		43.54	20		43.54	9		43.54	11		43.54	13			1377	0.037		1377	-0.075		1377	0.01
							43.56	13		43.56	20		43.56	10		43.56	11		43.56	14			1378	0.032		1378	-0.079		1378	0.007
							43.58	13		43.58	21		43.58	10		43.58	11		43.58	14			1379	0.035		1379	-0.077		1379	0.01
							43.6	14		43.6	22		43.6	11		43.6	11		43.6	14			1380	0.031		1380	-0.083		1380	0.005
							43.62	14		43.62	23		43.62	11		43.62	11		43.62	14			1381	0.033		1381	-0.081		1381	0.01
							43.64	15		43.64	24		43.64	11		43.64	11		43.64	13			1382	0.026		1382	-0.087		1382	0.003
							43.66	17		43.66	24		43.66	10		43.66	11		43.66	13			1383	0.028		1383	-0.085		1383	0.004
							43.68	17		43.68	24		43.68	9		43.68	12		43.68	12			1384	0.028		1384	-0.086		1384	0
							43.7	15		43.7	23		43.7	8		43.7	12		43.7	12			1385	0.031		1385	-0.082		1385	0.003
							43.72	14		43.72	22		43.72	8		43.72	13		43.72	12			1386	0.031		1386	-0.081		1386	0.004
							43.74	13		43.74	21		43.74	8		43.74	14		43.74	12			1387	0.03		1387	-0.081		1387	0.004
							43.76	14		43.76	20		43.76	8		43.76	14		43.76	12			1388	0.031		1388	-0.082		1388	0.004
							43.78	14		43.78	20		43.78	8		43.78	14		43.78	13			1389	0.033		1389	-0.08		1389	0.008
							43.8	13		43.8	19		43.8	9		43.8	13		43.8	14			1390	0.034		1390	-0.079		1390	0.009
							43.82	15		43.82	18		43.82	9		43.82	12		43.82	15			1391	0.032		1391	-0.079		1391	0.007
							43.84	15		43.84	18		43.84	9		43.84	11		43.84	16			1392	0.03		1392	-0.081		1392	0.004
							43.86	14		43.86	18		43.86	9		43.86	11		43.86	16			1393	0.034		1393	-0.077		1393	0.008
							43.88	16		43.88	19		43.88	9		43.88	11		43.88	16			1394	0.035		1394	-0.076		1394	0.008
							43.9	16		43.9	20		43.9	9		43.9	12		43.9	15			1395	0.032		1395	-0.078		1395	0.006
							43.92	15		43.92	20		43.92	9		43.92	12		43.92	14			1396	0.028		1396	-0.081		1396	0.002
							43.94	14		43.94	21		43.94	9		43.94	13		43.94	13			1397	0.029		1397	-0.08		1397	0.003
							43.96	11		43.96	21		43.96	9		43.96	13		43.96	13			1398	0.032		1398	-0.079		1398	0.005
							43.98	11		43.98	21		43.98	9		43.98	13		43.98	13			1399	0.034		1399	-0.08		1399	0.005
							44	10		44	21		44	9		44	13		44	13			1400	0.033		1400	-0.083		1400	0.004
							44.02	11		44.02	21		44.02	10		44.02	12		44.02	13
							44.04	15		44.04	21		44.04	10		44.04	12		44.04	14
							44.06	14		44.06	21		44.06	10		44.06	11		44.06	14
							44.08	15		44.08	21		44.08	11		44.08	11		44.08	14
							44.1	16		44.1	21		44.1	11		44.1	11		44.1	14
							44.12	16		44.12	21		44.12	11		44.12	11		44.12	14
							44.14	15		44.14	22		44.14	11		44.14	11		44.14	15
							44.16	14		44.16	22		44.16	11		44.16	11		44.16	16
							44.18	14		44.18	23		44.18	11		44.18	11		44.18	17
							44.2	13		44.2	23		44.2	11		44.2	11		44.2	18
							44.22	10		44.22	23		44.22	11		44.22	11		44.22	18
							44.24	10		44.24	22		44.24	10		44.24	11		44.24	18
							44.26	8		44.26	21		44.26	10		44.26	11		44.26	17
							44.28	9		44.28	20		44.28	9		44.28	12		44.28	16
							44.3	9		44.3	19		44.3	9		44.3	12		44.3	15
							44.32	11		44.32	18		44.32	9		44.32	13		44.32	14
							44.34	12		44.34	18		44.34	9		44.34	13		44.34	14
							44.36	14		44.36	18		44.36	10		44.36	12		44.36	15
							44.38	16		44.38	19		44.38	10		44.38	12		44.38	16
							44.4	16		44.4	19		44.4	10		44.4	11		44.4	17
							44.42	13		44.42	19		44.42	11		44.42	10		44.42	18
							44.44	13		44.44	19		44.44	11		44.44	10		44.44	18
							44.46	12		44.46	19		44.46	11		44.46	10		44.46	18
							44.48	12		44.48	19		44.48	11		44.48	10		44.48	19
							44.5	11		44.5	19		44.5	11		44.5	10		44.5	19
							44.52	11		44.52	19		44.52	10		44.52	10		44.52	20
							44.54	12		44.54	21		44.54	10		44.54	10		44.54	20
							44.56	12		44.56	22		44.56	10		44.56	9		44.56	20
							44.58	12		44.58	24		44.58	9		44.58	9		44.58	20
							44.6	12		44.6	25		44.6	9		44.6	8		44.6	19
							44.62	11		44.62	25		44.62	9		44.62	7		44.62	18
							44.64	11		44.64	24		44.64	9		44.64	7		44.64	17
							44.66	10		44.66	22		44.66	10		44.66	7		44.66	17
							44.68	11		44.68	20		44.68	10		44.68	8		44.68	18
							44.7	13		44.7	18		44.7	11		44.7	9		44.7	19
							44.72	13		44.72	16		44.72	11		44.72	10		44.72	20
							44.74	14		44.74	15		44.74	11		44.74	11		44.74	22
							44.76	14		44.76	15		44.76	11		44.76	11		44.76	24
							44.78	14		44.78	16		44.78	10		44.78	10		44.78	25
							44.8	13		44.8	18		44.8	10		44.8	9		44.8	26
							44.82	14		44.82	20		44.82	9		44.82	8		44.82	26
							44.84	13		44.84	22		44.84	9		44.84	8		44.84	27
							44.86	14		44.86	23		44.86	9		44.86	8		44.86	28
							44.88	15		44.88	24		44.88	9		44.88	8		44.88	29
							44.9	16		44.9	23		44.9	9		44.9	9		44.9	31
							44.92	17		44.92	22		44.92	10		44.92	10		44.92	34
							44.94	20		44.94	21		44.94	10		44.94	11		44.94	36
							44.96	21		44.96	21		44.96	10		44.96	12		44.96	38
							44.98	21		44.98	20		44.98	10		44.98	12		44.98	40
							45	17		45	19		45	10		45	12		45	42
							45.02	16		45.02	19		45.02	10		45.02	11		45.02	43
							45.04	16		45.04	18		45.04	10		45.04	10		45.04	43
							45.06	14		45.06	18		45.06	11		45.06	9		45.06	43
							45.08	13		45.08	19		45.08	12		45.08	9		45.08	42
							45.1	14		45.1	20		45.1	13		45.1	9		45.1	40
							45.12	16		45.12	21		45.12	13		45.12	9		45.12	39
							45.14	19		45.14	23		45.14	13		45.14	10		45.14	37
							45.16	21		45.16	24		45.16	12		45.16	11		45.16	36
							45.18	25		45.18	25		45.18	12		45.18	12		45.18	35
							45.2	26		45.2	25		45.2	12		45.2	12		45.2	33
							45.22	26		45.22	25		45.22	12		45.22	12		45.22	31
							45.24	26		45.24	24		45.24	12		45.24	12		45.24	29
							45.26	25		45.26	24		45.26	12		45.26	12		45.26	26
							45.28	25		45.28	24		45.28	11		45.28	13		45.28	23
							45.3	25		45.3	23		45.3	11		45.3	13		45.3	21
							45.32	27		45.32	22		45.32	11		45.32	13		45.32	19
							45.34	29		45.34	21		45.34	11		45.34	13		45.34	18
							45.36	28		45.36	20		45.36	11		45.36	13		45.36	18
							45.38	31		45.38	20		45.38	11		45.38	12		45.38	19
							45.4	34		45.4	21		45.4	12		45.4	12		45.4	20
							45.42	36		45.42	22		45.42	13		45.42	12		45.42	21
							45.44	38		45.44	24		45.44	13		45.44	12		45.44	21
							45.46	39		45.46	26		45.46	14		45.46	12		45.46	21
							45.48	45		45.48	27		45.48	15		45.48	13		45.48	20
							45.5	47		45.5	28		45.5	15		45.5	14		45.5	19
							45.52	46		45.52	27		45.52	15		45.52	15		45.52	19
							45.54	50		45.54	26		45.54	15		45.54	16		45.54	19
							45.56	50		45.56	26		45.56	15		45.56	17		45.56	20
							45.58	50		45.58	25		45.58	15		45.58	18		45.58	21
							45.6	49		45.6	25		45.6	15		45.6	19		45.6	22
							45.62	50		45.62	26		45.62	15		45.62	20		45.62	22
							45.64	56		45.64	27		45.64	15		45.64	21		45.64	23
							45.66	56		45.66	28		45.66	16		45.66	22		45.66	23
							45.68	53		45.68	29		45.68	17		45.68	23		45.68	23
							45.7	56		45.7	29		45.7	18		45.7	24		45.7	23
							45.72	51		45.72	30		45.72	18		45.72	24		45.72	24
							45.74	52		45.74	30		45.74	19		45.74	24		45.74	25
							45.76	50		45.76	30		45.76	19		45.76	23		45.76	27
							45.78	51		45.78	30		45.78	18		45.78	21		45.78	29
							45.8	54		45.8	29		45.8	18		45.8	19		45.8	32
							45.82	53		45.82	29		45.82	17		45.82	17		45.82	35
							45.84	50		45.84	28		45.84	17		45.84	16		45.84	37
							45.86	50		45.86	28		45.86	17		45.86	16		45.86	40
							45.88	45		45.88	28		45.88	16		45.88	17		45.88	42
							45.9	43		45.9	29		45.9	16		45.9	17		45.9	45
							45.92	39		45.92	29		45.92	15		45.92	18		45.92	49
							45.94	40		45.94	29		45.94	15		45.94	18		45.94	53
							45.96	40		45.96	30		45.96	15		45.96	17		45.96	59
							45.98	40		45.98	29		45.98	15		45.98	16		45.98	67
							46	37		46	28		46	16		46	15		46	75
							46.02	35		46.02	27		46.02	17		46.02	14		46.02	85
							46.04	32		46.04	26		46.04	17		46.04	14		46.04	95
							46.06	27		46.06	25		46.06	17		46.06	13		46.06	106
							46.08	25		46.08	25		46.08	16		46.08	12		46.08	116
							46.1	26		46.1	26		46.1	15		46.1	12		46.1	125
							46.12	27		46.12	27		46.12	15		46.12	11		46.12	132
							46.14	29		46.14	28		46.14	15		46.14	10		46.14	137
							46.16	28		46.16	29		46.16	16		46.16	9		46.16	139
							46.18	27		46.18	28		46.18	16		46.18	9		46.18	138
							46.2	25		46.2	28		46.2	17		46.2	10		46.2	135
							46.22	21		46.22	27		46.22	17		46.22	11		46.22	129
							46.24	19		46.24	25		46.24	17		46.24	12		46.24	122
							46.26	20		46.26	25		46.26	17		46.26	12		46.26	113
							46.28	20		46.28	25		46.28	17		46.28	13		46.28	103
							46.3	21		46.3	26		46.3	17		46.3	14		46.3	93
							46.32	18		46.32	27		46.32	17		46.32	15		46.32	83
							46.34	18		46.34	28		46.34	16		46.34	15		46.34	73
							46.36	17		46.36	29		46.36	15		46.36	14		46.36	64
							46.38	16		46.38	29		46.38	15		46.38	13		46.38	55
							46.4	16		46.4	29		46.4	14		46.4	12		46.4	47
							46.42	16		46.42	28		46.42	14		46.42	11		46.42	39
							46.44	15		46.44	27		46.44	13		46.44	10		46.44	32
							46.46	18		46.46	26		46.46	13		46.46	9		46.46	26
							46.48	16		46.48	24		46.48	12		46.48	9		46.48	22
							46.5	15		46.5	23		46.5	12		46.5	10		46.5	20
							46.52	15		46.52	22		46.52	12		46.52	11		46.52	19
							46.54	14		46.54	22		46.54	13		46.54	12		46.54	19
							46.56	13		46.56	22		46.56	14		46.56	13		46.56	19
							46.58	11		46.58	23		46.58	15		46.58	13		46.58	18
							46.6	12		46.6	24		46.6	15		46.6	13		46.6	18
							46.62	13		46.62	25		46.62	15		46.62	12		46.62	18
							46.64	11		46.64	25		46.64	14		46.64	12		46.64	17
							46.66	11		46.66	25		46.66	13		46.66	12		46.66	17
							46.68	12		46.68	25		46.68	12		46.68	12		46.68	16
							46.7	12		46.7	24		46.7	11		46.7	12		46.7	16
							46.72	13		46.72	22		46.72	10		46.72	12		46.72	15
							46.74	14		46.74	21		46.74	10		46.74	12		46.74	14
							46.76	14		46.76	20		46.76	10		46.76	12		46.76	14
							46.78	12		46.78	20		46.78	10		46.78	11		46.78	13
							46.8	12		46.8	21		46.8	11		46.8	11		46.8	13
							46.82	13		46.82	21		46.82	11		46.82	10		46.82	13
							46.84	12		46.84	21		46.84	11		46.84	10		46.84	12
							46.86	13		46.86	21		46.86	11		46.86	10		46.86	12
							46.88	14		46.88	20		46.88	11		46.88	10		46.88	12
							46.9	12		46.9	19		46.9	11		46.9	10		46.9	12
							46.92	11		46.92	18		46.92	11		46.92	10		46.92	13
							46.94	10		46.94	19		46.94	11		46.94	10		46.94	14
							46.96	10		46.96	19		46.96	11		46.96	10		46.96	14
							46.98	10		46.98	21		46.98	11		46.98	11		46.98	15
							47	10		47	23		47	11		47	12		47	15
							47.02	10		47.02	24		47.02	11		47.02	13		47.02	15
							47.04	11		47.04	25		47.04	11		47.04	14		47.04	14
							47.06	10		47.06	25		47.06	11		47.06	15		47.06	13
							47.08	11		47.08	24		47.08	10		47.08	15		47.08	12
							47.1	10		47.1	23		47.1	9		47.1	15		47.1	12
							47.12	10		47.12	21		47.12	8		47.12	15		47.12	12
							47.14	9		47.14	19		47.14	8		47.14	15		47.14	12
							47.16	10		47.16	17		47.16	8		47.16	15		47.16	13
							47.18	10		47.18	15		47.18	8		47.18	15		47.18	14
							47.2	10		47.2	14		47.2	9		47.2	16		47.2	15
							47.22	10		47.22	14		47.22	10		47.22	17		47.22	16
							47.24	11		47.24	15		47.24	11		47.24	17		47.24	16
							47.26	10		47.26	17		47.26	11		47.26	18		47.26	16
							47.28	9		47.28	18		47.28	11		47.28	19		47.28	16
							47.3	8		47.3	19		47.3	10		47.3	19		47.3	15
							47.32	10		47.32	20		47.32	9		47.32	19		47.32	15
							47.34	10		47.34	21		47.34	8		47.34	19		47.34	15
							47.36	11		47.36	21		47.36	8		47.36	18		47.36	16
							47.38	11		47.38	21		47.38	7		47.38	17		47.38	17
							47.4	13		47.4	22		47.4	7		47.4	16		47.4	17
							47.42	12		47.42	23		47.42	7		47.42	15		47.42	17
							47.44	13		47.44	24		47.44	8		47.44	14		47.44	16
							47.46	12		47.46	25		47.46	9		47.46	14		47.46	15
							47.48	13		47.48	26		47.48	10		47.48	14		47.48	14
							47.5	12		47.5	27		47.5	11		47.5	15		47.5	13
							47.52	13		47.52	27		47.52	12		47.52	15		47.52	12
							47.54	10		47.54	27		47.54	12		47.54	15		47.54	12
							47.56	10		47.56	27		47.56	12		47.56	15		47.56	11
							47.58	9		47.58	26		47.58	11		47.58	14		47.58	11
							47.6	9		47.6	25		47.6	10		47.6	14		47.6	12
							47.62	8		47.62	26		47.62	9		47.62	14		47.62	12
							47.64	8		47.64	26		47.64	9		47.64	13		47.64	12
							47.66	9		47.66	27		47.66	9		47.66	13		47.66	12
							47.68	9		47.68	27		47.68	10		47.68	12		47.68	13
							47.7	9		47.7	27		47.7	10		47.7	12		47.7	14
							47.72	9		47.72	26		47.72	10		47.72	11		47.72	15
							47.74	9		47.74	24		47.74	10		47.74	11		47.74	17
							47.76	9		47.76	22		47.76	10		47.76	11		47.76	19
							47.78	9		47.78	20		47.78	9		47.78	11		47.78	20
							47.8	10		47.8	19		47.8	9		47.8	11		47.8	21
							47.82	10		47.82	19		47.82	9		47.82	11		47.82	21
							47.84	11		47.84	20		47.84	8		47.84	11		47.84	20
							47.86	11		47.86	21		47.86	8		47.86	12		47.86	18
							47.88	10		47.88	22		47.88	8		47.88	12		47.88	16
							47.9	9		47.9	22		47.9	7		47.9	12		47.9	15
							47.92	7		47.92	23		47.92	7		47.92	13		47.92	14
							47.94	8		47.94	23		47.94	7		47.94	13		47.94	14
							47.96	10		47.96	23		47.96	7		47.96	13		47.96	15
							47.98	10		47.98	23		47.98	8		47.98	13		47.98	16
							48	11		48	23		48	8		48	12		48	17
							48.02	11		48.02	23		48.02	9		48.02	12		48.02	17
							48.04	12		48.04	22		48.04	10		48.04	12		48.04	17
							48.06	11		48.06	22		48.06	10		48.06	12		48.06	16
							48.08	10		48.08	22		48.08	10		48.08	12		48.08	15
							48.1	10		48.1	22		48.1	10		48.1	12		48.1	14
							48.12	9		48.12	23		48.12	9		48.12	12		48.12	13
							48.14	9		48.14	23		48.14	9		48.14	11		48.14	13
							48.16	10		48.16	24		48.16	9		48.16	10		48.16	14
							48.18	11		48.18	24		48.18	10		48.18	9		48.18	14
							48.2	13		48.2	24		48.2	10		48.2	9		48.2	15
							48.22	12		48.22	24		48.22	10		48.22	9		48.22	16
							48.24	11		48.24	24		48.24	10		48.24	10		48.24	16
							48.26	9		48.26	23		48.26	10		48.26	11		48.26	16
							48.28	8		48.28	22		48.28	9		48.28	12		48.28	16
							48.3	9		48.3	21		48.3	8		48.3	13		48.3	16
							48.32	9		48.32	21		48.32	7		48.32	13		48.32	17
							48.34	9		48.34	22		48.34	7		48.34	13		48.34	18
							48.36	10		48.36	23		48.36	7		48.36	13		48.36	19
							48.38	9		48.38	24		48.38	7		48.38	14		48.38	21
							48.4	9		48.4	25		48.4	7		48.4	14		48.4	22
							48.42	9		48.42	24		48.42	8		48.42	15		48.42	23
							48.44	9		48.44	23		48.44	8		48.44	15		48.44	23
							48.46	11		48.46	21		48.46	9		48.46	15		48.46	23
							48.48	12		48.48	19		48.48	9		48.48	14		48.48	23
							48.5	13		48.5	18		48.5	10		48.5	12		48.5	23
							48.52	15		48.52	18		48.52	11		48.52	11		48.52	23
							48.54	15		48.54	19		48.54	11		48.54	10		48.54	23
							48.56	15		48.56	20		48.56	11		48.56	10		48.56	22
							48.58	15		48.58	22		48.58	11		48.58	10		48.58	22
							48.6	14		48.6	23		48.6	10		48.6	11		48.6	22
							48.62	15		48.62	24		48.62	10		48.62	12		48.62	21
							48.64	14		48.64	25		48.64	9		48.64	13		48.64	21
							48.66	13		48.66	26		48.66	9		48.66	13		48.66	21
							48.68	13		48.68	26		48.68	9		48.68	13		48.68	21
							48.7	13		48.7	26		48.7	9		48.7	13		48.7	21
							48.72	14		48.72	26		48.72	9		48.72	12		48.72	21
							48.74	17		48.74	26		48.74	9		48.74	12		48.74	21
							48.76	16		48.76	26		48.76	9		48.76	12		48.76	21
							48.78	16		48.78	26		48.78	10		48.78	13		48.78	21
							48.8	16		48.8	26		48.8	10		48.8	14		48.8	21
							48.82	15		48.82	25		48.82	10		48.82	15		48.82	21
							48.84	16		48.84	25		48.84	11		48.84	16		48.84	22
							48.86	17		48.86	25		48.86	11		48.86	16		48.86	23
							48.88	18		48.88	25		48.88	11		48.88	16		48.88	24
							48.9	17		48.9	25		48.9	11		48.9	16		48.9	24
							48.92	17		48.92	25		48.92	11		48.92	15		48.92	24
							48.94	16		48.94	25		48.94	11		48.94	15		48.94	24
							48.96	16		48.96	25		48.96	11		48.96	16		48.96	24
							48.98	18		48.98	26		48.98	12		48.98	16		48.98	24
							49	20		49	26		49	12		49	18		49	24
							49.02	22		49.02	26		49.02	13		49.02	18		49.02	25
							49.04	21		49.04	25		49.04	13		49.04	19		49.04	26
							49.06	20		49.06	24		49.06	13		49.06	19		49.06	28
							49.08	21		49.08	23		49.08	13		49.08	18		49.08	29
							49.1	18		49.1	22		49.1	12		49.1	18		49.1	30
							49.12	18		49.12	21		49.12	12		49.12	18		49.12	30
							49.14	20		49.14	21		49.14	12		49.14	19		49.14	31
							49.16	22		49.16	22		49.16	12		49.16	20		49.16	31
							49.18	26		49.18	23		49.18	12		49.18	21		49.18	32
							49.2	28		49.2	25		49.2	12		49.2	22		49.2	33
							49.22	31		49.22	26		49.22	12		49.22	22		49.22	34
							49.24	31		49.24	27		49.24	13		49.24	22		49.24	34
							49.26	29		49.26	27		49.26	14		49.26	22		49.26	34
							49.28	29		49.28	26		49.28	15		49.28	21		49.28	33
							49.3	28		49.3	25		49.3	16		49.3	21		49.3	31
							49.32	26		49.32	24		49.32	17		49.32	21		49.32	30
							49.34	23		49.34	23		49.34	18		49.34	21		49.34	29
							49.36	21		49.36	23		49.36	18		49.36	21		49.36	29
							49.38	23		49.38	23		49.38	19		49.38	21		49.38	30
							49.4	22		49.4	23		49.4	19		49.4	21		49.4	30
							49.42	22		49.42	23		49.42	19		49.42	22		49.42	31
							49.44	22		49.44	24		49.44	19		49.44	22		49.44	31
							49.46	24		49.46	25		49.46	18		49.46	23		49.46	32
							49.48	24		49.48	27		49.48	17		49.48	24		49.48	33
							49.5	22		49.5	28		49.5	16		49.5	24		49.5	34
							49.52	21		49.52	28		49.52	14		49.52	24		49.52	35
							49.54	22		49.54	28		49.54	13		49.54	24		49.54	37
							49.56	22		49.56	27		49.56	13		49.56	23		49.56	39
							49.58	23		49.58	26		49.58	13		49.58	22		49.58	42
							49.6	22		49.6	25		49.6	14		49.6	21		49.6	45
							49.62	23		49.62	25		49.62	14		49.62	20		49.62	48
							49.64	23		49.64	25		49.64	14		49.64	19		49.64	50
							49.66	21		49.66	25		49.66	14		49.66	19		49.66	53
							49.68	21		49.68	26		49.68	13		49.68	19		49.68	56
							49.7	19		49.7	26		49.7	13		49.7	19		49.7	59
							49.72	20		49.72	27		49.72	13		49.72	19		49.72	63
							49.74	20		49.74	27		49.74	13		49.74	18		49.74	66
							49.76	19		49.76	27		49.76	14		49.76	17		49.76	70
							49.78	20		49.78	28		49.78	14		49.78	16		49.78	73
							49.8	19		49.8	28		49.8	14		49.8	16		49.8	75
							49.82	19		49.82	29		49.82	14		49.82	16		49.82	76
							49.84	18		49.84	29		49.84	14		49.84	17		49.84	76
							49.86	17		49.86	29		49.86	14		49.86	18		49.86	75
							49.88	19		49.88	29		49.88	14		49.88	19		49.88	73
							49.9	20		49.9	29		49.9	14		49.9	20		49.9	71
							49.92	21		49.92	29		49.92	15		49.92	21		49.92	69
							49.94	23		49.94	29		49.94	16		49.94	22		49.94	66
							49.96	23		49.96	29		49.96	17		49.96	23		49.96	63
							49.98	22		49.98	29		49.98	18		49.98	23		49.98	59
							50	21		50	29		50	19		50	23		50	56
							50.02	22		50.02	28		50.02	19		50.02	23		50.02	52
							50.04	20		50.04	28		50.04	20		50.04	22		50.04	49
							50.06	19		50.06	27		50.06	20		50.06	22		50.06	46
							50.08	22		50.08	27		50.08	19		50.08	23		50.08	43
							50.1	25		50.1	27		50.1	19		50.1	24		50.1	41
							50.12	27		50.12	28		50.12	18		50.12	25		50.12	39
							50.14	27		50.14	28		50.14	18		50.14	27		50.14	36
							50.16	28		50.16	29		50.16	19		50.16	29		50.16	34
							50.18	30		50.18	29		50.18	19		50.18	31		50.18	32
							50.2	31		50.2	29		50.2	20		50.2	33		50.2	30
							50.22	33		50.22	29		50.22	21		50.22	35		50.22	29
							50.24	35		50.24	29		50.24	21		50.24	37		50.24	28
							50.26	32		50.26	30		50.26	21		50.26	39		50.26	28
							50.28	31		50.28	30		50.28	20		50.28	42		50.28	28
							50.3	32		50.3	30		50.3	19		50.3	46		50.3	28
							50.32	32		50.32	29		50.32	19		50.32	50		50.32	28
							50.34	35		50.34	28		50.34	19		50.34	54		50.34	28
							50.36	41		50.36	28		50.36	20		50.36	58		50.36	29
							50.38	45		50.38	28		50.38	21		50.38	61		50.38	30
							50.4	48		50.4	29		50.4	23		50.4	65		50.4	32
							50.42	47		50.42	30		50.42	25		50.42	69		50.42	33
							50.44	50		50.44	31		50.44	26		50.44	72		50.44	35
							50.46	52		50.46	31		50.46	28		50.46	75		50.46	36
							50.48	54		50.48	31		50.48	29		50.48	78		50.48	37
							50.5	55		50.5	30		50.5	31		50.5	81		50.5	38
							50.52	61		50.52	30		50.52	32		50.52	83		50.52	40
							50.54	65		50.54	29		50.54	34		50.54	85		50.54	42
							50.56	71		50.56	29		50.56	36		50.56	88		50.56	45
							50.58	77		50.58	29		50.58	39		50.58	90		50.58	47
							50.6	82		50.6	29		50.6	41		50.6	93		50.6	50
							50.62	86		50.62	29		50.62	44		50.62	96		50.62	53
							50.64	89		50.64	30		50.64	46		50.64	98		50.64	56
							50.66	90		50.66	32		50.66	47		50.66	100		50.66	60
							50.68	96		50.68	34		50.68	48		50.68	101		50.68	63
							50.7	101		50.7	36		50.7	48		50.7	101		50.7	67
							50.72	107		50.72	38		50.72	48		50.72	100		50.72	71
							50.74	115		50.74	40		50.74	48		50.74	98		50.74	75
							50.76	121		50.76	41		50.76	48		50.76	97		50.76	80
							50.78	131		50.78	42		50.78	49		50.78	96		50.78	86
							50.8	139		50.8	43		50.8	51		50.8	96		50.8	92
							50.82	143		50.82	44		50.82	53		50.82	97		50.82	98
							50.84	148		50.84	45		50.84	55		50.84	99		50.84	103
							50.86	154		50.86	46		50.86	57		50.86	101		50.86	107
							50.88	160		50.88	47		50.88	58		50.88	103		50.88	110
							50.9	172		50.9	48		50.9	60		50.9	105		50.9	112
							50.92	184		50.92	49		50.92	62		50.92	106		50.92	114
							50.94	193		50.94	51		50.94	63		50.94	106		50.94	115
							50.96	203		50.96	53		50.96	65		50.96	105		50.96	115
							50.98	209		50.98	55		50.98	67		50.98	103		50.98	115
							51	212		51	57		51	69		51	100		51	113
							51.02	216		51.02	58		51.02	70		51.02	98		51.02	110
							51.04	216		51.04	59		51.04	71		51.04	97		51.04	105
							51.06	218		51.06	59		51.06	72		51.06	96		51.06	99
							51.08	212		51.08	58		51.08	73		51.08	97		51.08	92
							51.1	212		51.1	58		51.1	74		51.1	98		51.1	84
							51.12	204		51.12	57		51.12	76		51.12	100		51.12	77
							51.14	195		51.14	57		51.14	77		51.14	101		51.14	70
							51.16	193		51.16	57		51.16	79		51.16	101		51.16	64
							51.18	190		51.18	58		51.18	80		51.18	99		51.18	59
							51.2	183		51.2	58		51.2	81		51.2	94		51.2	55
							51.22	176		51.22	58		51.22	81		51.22	89		51.22	51
							51.24	164		51.24	58		51.24	80		51.24	82		51.24	48
							51.26	159		51.26	57		51.26	78		51.26	76		51.26	45
							51.28	145		51.28	56		51.28	75		51.28	71		51.28	42
							51.3	133		51.3	55		51.3	73		51.3	67		51.3	40
							51.32	128		51.32	53		51.32	71		51.32	64		51.32	39
							51.34	123		51.34	52		51.34	69		51.34	63		51.34	37
							51.36	115		51.36	52		51.36	68		51.36	61		51.36	36
							51.38	107		51.38	51		51.38	67		51.38	59		51.38	35
							51.4	98		51.4	50		51.4	66		51.4	57		51.4	33
							51.42	94		51.42	48		51.42	65		51.42	54		51.42	32
							51.44	90		51.44	46		51.44	65		51.44	50		51.44	30
							51.46	90		51.46	43		51.46	65		51.46	46		51.46	29
							51.48	84		51.48	40		51.48	65		51.48	43		51.48	27
							51.5	80		51.5	38		51.5	65		51.5	40		51.5	26
							51.52	70		51.52	37		51.52	64		51.52	38		51.52	25
							51.54	65		51.54	37		51.54	62		51.54	36		51.54	23
							51.56	60		51.56	37		51.56	59		51.56	35		51.56	22
							51.58	60		51.58	38		51.58	56		51.58	35		51.58	20
							51.6	61		51.6	39		51.6	53		51.6	35		51.6	19
							51.62	62		51.62	40		51.62	51		51.62	36		51.62	18
							51.64	58		51.64	41		51.64	49		51.64	37		51.64	18
							51.66	55		51.66	41		51.66	48		51.66	37		51.66	17
							51.68	50		51.68	40		51.68	47		51.68	37		51.68	17
							51.7	50		51.7	39		51.7	46		51.7	36		51.7	16
							51.72	48		51.72	37		51.72	45		51.72	36		51.72	15
							51.74	46		51.74	36		51.74	44		51.74	36		51.74	14
							51.76	43		51.76	35		51.76	42		51.76	36		51.76	14
							51.78	37		51.78	34		51.78	41		51.78	36		51.78	14
							51.8	34		51.8	33		51.8	40		51.8	36		51.8	15
							51.82	32		51.82	31		51.82	38		51.82	36		51.82	16
							51.84	31		51.84	30		51.84	36		51.84	35		51.84	17
							51.86	32		51.86	30		51.86	34		51.86	34		51.86	18
							51.88	31		51.88	29		51.88	32		51.88	34		51.88	18
							51.9	31		51.9	29		51.9	30		51.9	33		51.9	17
							51.92	28		51.92	30		51.92	28		51.92	33		51.92	17
							51.94	27		51.94	30		51.94	27		51.94	33		51.94	16
							51.96	28		51.96	30		51.96	27		51.96	33		51.96	15
							51.98	26		51.98	30		51.98	27		51.98	32		51.98	14
							52	23		52	29		52	27		52	31		52	13
							52.02	22		52.02	29		52.02	26		52.02	29		52.02	13
							52.04	22		52.04	28		52.04	25		52.04	28		52.04	14
							52.06	23		52.06	27		52.06	24		52.06	27		52.06	15
							52.08	21		52.08	27		52.08	23		52.08	27		52.08	16
							52.1	20		52.1	27		52.1	22		52.1	28		52.1	16
							52.12	19		52.12	28		52.12	22		52.12	29		52.12	16
							52.14	18		52.14	29		52.14	22		52.14	31		52.14	15
							52.16	17		52.16	30		52.16	22		52.16	33		52.16	14
							52.18	16		52.18	31		52.18	21		52.18	35		52.18	14
							52.2	19		52.2	32		52.2	21		52.2	36		52.2	14
							52.22	22		52.22	32		52.22	21		52.22	37		52.22	14
							52.24	25		52.24	32		52.24	20		52.24	37		52.24	15
							52.26	26		52.26	32		52.26	20		52.26	36		52.26	16
							52.28	27		52.28	31		52.28	19		52.28	35		52.28	17
							52.3	24		52.3	30		52.3	19		52.3	34		52.3	18
							52.32	20		52.32	28		52.32	20		52.32	33		52.32	19
							52.34	18		52.34	26		52.34	20		52.34	33		52.34	19
							52.36	17		52.36	25		52.36	21		52.36	33		52.36	20
							52.38	17		52.38	25		52.38	21		52.38	34		52.38	20
							52.4	18		52.4	25		52.4	21		52.4	34		52.4	20
							52.42	19		52.42	26		52.42	21		52.42	34		52.42	19
							52.44	20		52.44	28		52.44	20		52.44	34		52.44	18
							52.46	23		52.46	28		52.46	20		52.46	34		52.46	17
							52.48	24		52.48	29		52.48	20		52.48	34		52.48	15
							52.5	26		52.5	29		52.5	19		52.5	35		52.5	14
							52.52	27		52.52	28		52.52	18		52.52	35		52.52	14
							52.54	25		52.54	28		52.54	17		52.54	36		52.54	15
							52.56	22		52.56	28		52.56	16		52.56	36		52.56	17
							52.58	20		52.58	28		52.58	15		52.58	36		52.58	19
							52.6	18		52.6	29		52.6	15		52.6	37		52.6	20
							52.62	19		52.62	29		52.62	16		52.62	37		52.62	21
							52.64	19		52.64	29		52.64	17		52.64	37		52.64	21
							52.66	24		52.66	29		52.66	19		52.66	37		52.66	21
							52.68	24		52.68	30		52.68	21		52.68	35		52.68	21
							52.7	26		52.7	30		52.7	22		52.7	33		52.7	21
							52.72	27		52.72	31		52.72	22		52.72	31		52.72	21
							52.74	27		52.74	32		52.74	21		52.74	28		52.74	22
							52.76	25		52.76	33		52.76	20		52.76	26		52.76	22
							52.78	26		52.78	33		52.78	18		52.78	24		52.78	23
							52.8	27		52.8	32		52.8	17		52.8	23		52.8	23
							52.82	26		52.82	31		52.82	16		52.82	23		52.82	23
							52.84	25		52.84	29		52.84	16		52.84	22		52.84	22
							52.86	25		52.86	29		52.86	16		52.86	22		52.86	21
							52.88	23		52.88	28		52.88	17		52.88	21		52.88	20
							52.9	22		52.9	28		52.9	17		52.9	20		52.9	19
							52.92	22		52.92	28		52.92	17		52.92	20		52.92	19
							52.94	23		52.94	28		52.94	17		52.94	20		52.94	19
							52.96	21		52.96	27		52.96	16		52.96	20		52.96	19
							52.98	19		52.98	27		52.98	15		52.98	20		52.98	19
							53	17		53	27		53	13		53	20		53	18
							53.02	16		53.02	27		53.02	12		53.02	20		53.02	18
							53.04	15		53.04	27		53.04	12		53.04	20		53.04	18
							53.06	14		53.06	28		53.06	12		53.06	19		53.06	17
							53.08	15		53.08	29		53.08	13		53.08	19		53.08	17
							53.1	17		53.1	29		53.1	14		53.1	19		53.1	16
							53.12	16		53.12	29		53.12	14		53.12	18		53.12	16
							53.14	16		53.14	28		53.14	14		53.14	17		53.14	16
							53.16	16		53.16	28		53.16	14		53.16	16		53.16	17
							53.18	16		53.18	28		53.18	13		53.18	15		53.18	17
							53.2	16		53.2	28		53.2	13		53.2	15		53.2	18
							53.22	15		53.22	28		53.22	12		53.22	15		53.22	18
							53.24	17		53.24	28		53.24	12		53.24	16		53.24	18
							53.26	19		53.26	28		53.26	12		53.26	17		53.26	18
							53.28	18		53.28	28		53.28	12		53.28	17		53.28	17
							53.3	16		53.3	27		53.3	12		53.3	17		53.3	17
							53.32	14		53.32	27		53.32	13		53.32	16		53.32	17
							53.34	11		53.34	27		53.34	13		53.34	15		53.34	17
							53.36	11		53.36	27		53.36	13		53.36	14		53.36	17
							53.38	11		53.38	28		53.38	13		53.38	13		53.38	16
							53.4	14		53.4	28		53.4	13		53.4	12		53.4	15
							53.42	14		53.42	28		53.42	13		53.42	12		53.42	14
							53.44	15		53.44	28		53.44	13		53.44	12		53.44	14
							53.46	15		53.46	27		53.46	13		53.46	12		53.46	14
							53.48	16		53.48	27		53.48	14		53.48	12		53.48	14
							53.5	16		53.5	26		53.5	14		53.5	12		53.5	14
							53.52	16		53.52	26		53.52	14		53.52	12		53.52	14
							53.54	15		53.54	25		53.54	13		53.54	13		53.54	14
							53.56	14		53.56	25		53.56	13		53.56	13		53.56	15
							53.58	11		53.58	25		53.58	13		53.58	14		53.58	15
							53.6	10		53.6	26		53.6	12		53.6	14		53.6	15
							53.62	12		53.62	28		53.62	12		53.62	14		53.62	16
							53.64	12		53.64	29		53.64	11		53.64	14		53.64	16
							53.66	13		53.66	30		53.66	11		53.66	13		53.66	16
							53.68	13		53.68	30		53.68	10		53.68	13		53.68	16
							53.7	13		53.7	29		53.7	10		53.7	12		53.7	16
							53.72	13		53.72	27		53.72	9		53.72	12		53.72	16
							53.74	11		53.74	26		53.74	9		53.74	12		53.74	16
							53.76	12		53.76	24		53.76	9		53.76	12		53.76	16
							53.78	12		53.78	23		53.78	8		53.78	12		53.78	16
							53.8	11		53.8	22		53.8	8		53.8	11		53.8	16
							53.82	10		53.82	22		53.82	8		53.82	10		53.82	17
							53.84	8		53.84	23		53.84	8		53.84	9		53.84	18
							53.86	8		53.86	25		53.86	9		53.86	9		53.86	19
							53.88	8		53.88	27		53.88	9		53.88	9		53.88	20
							53.9	10		53.9	28		53.9	10		53.9	9		53.9	20
							53.92	11		53.92	29		53.92	10		53.92	10		53.92	20
							53.94	11		53.94	29		53.94	10		53.94	11		53.94	19
							53.96	13		53.96	29		53.96	10		53.96	12		53.96	19
							53.98	13		53.98	29		53.98	9		53.98	13		53.98	18
							54	10		54	29		54	9		54	13		54	18
							54.02	10		54.02	29		54.02	8		54.02	12		54.02	18
							54.04	11		54.04	30		54.04	8		54.04	11		54.04	18
							54.06	10		54.06	30		54.06	8		54.06	11		54.06	18
							54.08	10		54.08	30		54.08	8		54.08	10		54.08	18
							54.1	12		54.1	29		54.1	9		54.1	10		54.1	18
							54.12	13		54.12	28		54.12	9		54.12	10		54.12	17
							54.14	14		54.14	26		54.14	10		54.14	11		54.14	17
							54.16	13		54.16	26		54.16	10		54.16	11		54.16	16
							54.18	14		54.18	25		54.18	10		54.18	11		54.18	16
							54.2	13		54.2	26		54.2	10		54.2	10		54.2	16
							54.22	12		54.22	28		54.22	9		54.22	10		54.22	16
							54.24	11		54.24	29		54.24	9		54.24	10		54.24	16
							54.26	12		54.26	30		54.26	9		54.26	11		54.26	16
							54.28	12		54.28	29		54.28	9		54.28	11		54.28	16
							54.3	12		54.3	29		54.3	9		54.3	12		54.3	16
							54.32	12		54.32	29		54.32	9		54.32	12		54.32	16
							54.34	13		54.34	28		54.34	9		54.34	12		54.34	17
							54.36	13		54.36	29		54.36	8		54.36	12		54.36	17
							54.38	14		54.38	30		54.38	8		54.38	12		54.38	18
							54.4	15		54.4	31		54.4	8		54.4	12		54.4	18
							54.42	14		54.42	32		54.42	8		54.42	13		54.42	18
							54.44	12		54.44	32		54.44	8		54.44	13		54.44	17
							54.46	12		54.46	31		54.46	9		54.46	13		54.46	16
							54.48	13		54.48	30		54.48	10		54.48	12		54.48	16
							54.5	13		54.5	29		54.5	10		54.5	11		54.5	16
							54.52	12		54.52	29		54.52	11		54.52	10		54.52	17
							54.54	12		54.54	29		54.54	11		54.54	10		54.54	19
							54.56	11		54.56	29		54.56	12		54.56	10		54.56	21
							54.58	10		54.58	30		54.58	12		54.58	10		54.58	23
							54.6	11		54.6	30		54.6	12		54.6	10		54.6	24
							54.62	13		54.62	31		54.62	12		54.62	11		54.62	24
							54.64	13		54.64	31		54.64	11		54.64	11		54.64	24
							54.66	15		54.66	31		54.66	11		54.66	11		54.66	24
							54.68	15		54.68	30		54.68	11		54.68	10		54.68	24
							54.7	14		54.7	29		54.7	11		54.7	10		54.7	25
							54.72	13		54.72	27		54.72	11		54.72	10		54.72	27
							54.74	11		54.74	25		54.74	11		54.74	11		54.74	29
							54.76	11		54.76	23		54.76	10		54.76	11		54.76	32
							54.78	10		54.78	22		54.78	10		54.78	11		54.78	35
							54.8	10		54.8	22		54.8	10		54.8	11		54.8	38
							54.82	11		54.82	23		54.82	9		54.82	11		54.82	43
							54.84	11		54.84	25		54.84	9		54.84	11		54.84	49
							54.86	11		54.86	27		54.86	9		54.86	11		54.86	56
							54.88	10		54.88	29		54.88	9		54.88	11		54.88	64
							54.9	8		54.9	30		54.9	9		54.9	11		54.9	71
							54.92	8		54.92	30		54.92	9		54.92	11		54.92	78
							54.94	9		54.94	29		54.94	9		54.94	10		54.94	84
							54.96	10		54.96	28		54.96	9		54.96	9		54.96	90
							54.98	11		54.98	27		54.98	9		54.98	8		54.98	95
							55	12		55	27		55	8		55	8		55	101
							55.02	11		55.02	27		55.02	8		55.02	9		55.02	106
							55.04	11		55.04	27		55.04	8		55.04	10		55.04	111
							55.06	13		55.06	27		55.06	8		55.06	12		55.06	116
							55.08	16		55.08	26		55.08	9		55.08	13		55.08	119
							55.1	17		55.1	25		55.1	9		55.1	13		55.1	122
							55.12	18		55.12	24		55.12	10		55.12	13		55.12	123
							55.14	17		55.14	23		55.14	11		55.14	12		55.14	124
							55.16	15		55.16	23		55.16	11		55.16	10		55.16	124
							55.18	11		55.18	23		55.18	11		55.18	9		55.18	124
							55.2	11		55.2	24		55.2	11		55.2	8		55.2	124
							55.22	13		55.22	25		55.22	10		55.22	8		55.22	124
							55.24	14		55.24	27		55.24	10		55.24	8		55.24	125
							55.26	14		55.26	28		55.26	9		55.26	8		55.26	125
							55.28	14		55.28	29		55.28	9		55.28	8		55.28	125
							55.3	12		55.3	29		55.3	9		55.3	9		55.3	124
							55.32	13		55.32	29		55.32	9		55.32	9		55.32	122
							55.34	13		55.34	29		55.34	9		55.34	9		55.34	119
							55.36	13		55.36	29		55.36	10		55.36	9		55.36	116
							55.38	14		55.38	29		55.38	10		55.38	9		55.38	112
							55.4	15		55.4	28		55.4	10		55.4	9		55.4	109
							55.42	16		55.42	28		55.42	10		55.42	9		55.42	105
							55.44	16		55.44	27		55.44	10		55.44	10		55.44	101
							55.46	15		55.46	27		55.46	10		55.46	10		55.46	97
							55.48	17		55.48	28		55.48	10		55.48	10		55.48	92
							55.5	16		55.5	28		55.5	10		55.5	11		55.5	87
							55.52	17		55.52	28		55.52	10		55.52	11		55.52	82
							55.54	16		55.54	28		55.54	11		55.54	11		55.54	78
							55.56	18		55.56	27		55.56	12		55.56	11		55.56	74
							55.58	19		55.58	26		55.58	13		55.58	11		55.58	71
							55.6	19		55.6	25		55.6	14		55.6	11		55.6	67
							55.62	19		55.62	25		55.62	14		55.62	12		55.62	64
							55.64	19		55.64	25		55.64	14		55.64	13		55.64	60
							55.66	17		55.66	26		55.66	13		55.66	14		55.66	56
							55.68	21		55.68	27		55.68	12		55.68	14		55.68	52
							55.7	22		55.7	29		55.7	11		55.7	13		55.7	49
							55.72	27		55.72	29		55.72	11		55.72	12		55.72	46
							55.74	26		55.74	29		55.74	12		55.74	11		55.74	43
							55.76	30		55.76	29		55.76	13		55.76	11		55.76	40
							55.78	31		55.78	29		55.78	14		55.78	11		55.78	38
							55.8	29		55.8	29		55.8	14		55.8	11		55.8	36
							55.82	29		55.82	30		55.82	14		55.82	12		55.82	35
							55.84	31		55.84	31		55.84	14		55.84	13		55.84	34
							55.86	31		55.86	31		55.86	14		55.86	14		55.86	34
							55.88	31		55.88	32		55.88	13		55.88	14		55.88	34
							55.9	29		55.9	31		55.9	13		55.9	14		55.9	34
							55.92	31		55.92	31		55.92	13		55.92	14		55.92	34
							55.94	33		55.94	30		55.94	14		55.94	14		55.94	33
							55.96	32		55.96	30		55.96	14		55.96	14		55.96	32
							55.98	33		55.98	29		55.98	15		55.98	14		55.98	31
							56	34		56	29		56	15		56	15		56	31
							56.02	33		56.02	30		56.02	16		56.02	15		56.02	32
							56.04	34		56.04	31		56.04	16		56.04	16		56.04	33
							56.06	36		56.06	32		56.06	16		56.06	16		56.06	34
							56.08	37		56.08	33		56.08	15		56.08	16		56.08	35
							56.1	37		56.1	33		56.1	13		56.1	16		56.1	35
							56.12	36		56.12	33		56.12	12		56.12	16		56.12	36
							56.14	34		56.14	32		56.14	11		56.14	16		56.14	37
							56.16	31		56.16	31		56.16	11		56.16	15		56.16	39
							56.18	28		56.18	30		56.18	11		56.18	15		56.18	42
							56.2	27		56.2	30		56.2	12		56.2	14		56.2	45
							56.22	26		56.22	31		56.22	13		56.22	14		56.22	49
							56.24	23		56.24	32		56.24	15		56.24	14		56.24	52
							56.26	25		56.26	34		56.26	16		56.26	14		56.26	56
							56.28	27		56.28	35		56.28	17		56.28	14		56.28	59
							56.3	27		56.3	35		56.3	17		56.3	14		56.3	62
							56.32	26		56.32	35		56.32	16		56.32	14		56.32	64
							56.34	28		56.34	34		56.34	16		56.34	14		56.34	66
							56.36	24		56.36	33		56.36	15		56.36	13		56.36	67
							56.38	22		56.38	32		56.38	14		56.38	13		56.38	68
							56.4	22		56.4	30		56.4	14		56.4	13		56.4	69
							56.42	23		56.42	30		56.42	14		56.42	13		56.42	69
							56.44	23		56.44	29		56.44	14		56.44	13		56.44	68
							56.46	22		56.46	29		56.46	14		56.46	13		56.46	66
							56.48	20		56.48	28		56.48	14		56.48	14		56.48	64
							56.5	20		56.5	28		56.5	14		56.5	14		56.5	62
							56.52	17		56.52	27		56.52	13		56.52	14		56.52	59
							56.54	15		56.54	26		56.54	13		56.54	14		56.54	57
							56.56	15		56.56	25		56.56	13		56.56	13		56.56	55
							56.58	14		56.58	24		56.58	13		56.58	13		56.58	52
							56.6	14		56.6	24		56.6	13		56.6	13		56.6	49
							56.62	14		56.62	24		56.62	13		56.62	13		56.62	45
							56.64	15		56.64	25		56.64	13		56.64	13		56.64	41
							56.66	16		56.66	26		56.66	12		56.66	13		56.66	37
							56.68	17		56.68	27		56.68	12		56.68	13		56.68	33
							56.7	15		56.7	28		56.7	11		56.7	13		56.7	29
							56.72	14		56.72	29		56.72	11		56.72	12		56.72	26
							56.74	13		56.74	30		56.74	11		56.74	12		56.74	24
							56.76	11		56.76	32		56.76	11		56.76	12		56.76	22
							56.78	11		56.78	33		56.78	12		56.78	12		56.78	21
							56.8	11		56.8	33		56.8	12		56.8	11		56.8	21
							56.82	11		56.82	33		56.82	12		56.82	10		56.82	21
							56.84	11		56.84	32		56.84	12		56.84	9		56.84	22
							56.86	10		56.86	30		56.86	11		56.86	8		56.86	23
							56.88	11		56.88	28		56.88	11		56.88	8		56.88	23
							56.9	10		56.9	26		56.9	11		56.9	9		56.9	23
							56.92	10		56.92	25		56.92	10		56.92	10		56.92	22
							56.94	10		56.94	24		56.94	10		56.94	12		56.94	21
							56.96	10		56.96	24		56.96	10		56.96	13		56.96	19
							56.98	10		56.98	25		56.98	11		56.98	14		56.98	17
							57	10		57	27		57	11		57	14		57	16
							57.02	13		57.02	28		57.02	11		57.02	13		57.02	15
							57.04	13		57.04	29		57.04	12		57.04	12		57.04	15
							57.06	12		57.06	29		57.06	12		57.06	11		57.06	15
							57.08	14		57.08	29		57.08	12		57.08	11		57.08	16
							57.1	13		57.1	30		57.1	12		57.1	11		57.1	16
							57.12	14		57.12	30		57.12	12		57.12	11		57.12	17
							57.14	14		57.14	31		57.14	12		57.14	12		57.14	18
							57.16	14		57.16	32		57.16	12		57.16	12		57.16	19
							57.18	16		57.18	31		57.18	12		57.18	12		57.18	20
							57.2	14		57.2	31		57.2	12		57.2	11		57.2	21
							57.22	14		57.22	30		57.22	12		57.22	10		57.22	22
							57.24	15		57.24	29		57.24	11		57.24	9		57.24	22
							57.26	15		57.26	29		57.26	11		57.26	9		57.26	21
							57.28	16		57.28	28		57.28	10		57.28	9		57.28	20
							57.3	15		57.3	27		57.3	10		57.3	10		57.3	19
							57.32	14		57.32	27		57.32	10		57.32	11		57.32	18
							57.34	14		57.34	26		57.34	10		57.34	13		57.34	18
							57.36	12		57.36	26		57.36	11		57.36	14		57.36	18
							57.38	12		57.38	26		57.38	11		57.38	14		57.38	18
							57.4	14		57.4	26		57.4	12		57.4	14		57.4	19
							57.42	16		57.42	27		57.42	12		57.42	14		57.42	19
							57.44	17		57.44	28		57.44	12		57.44	13		57.44	19
							57.46	18		57.46	28		57.46	12		57.46	13		57.46	18
							57.48	19		57.48	28		57.48	12		57.48	13		57.48	17
							57.5	19		57.5	28		57.5	12		57.5	13		57.5	16
							57.52	17		57.52	27		57.52	11		57.52	13		57.52	15
							57.54	16		57.54	26		57.54	11		57.54	13		57.54	15
							57.56	18		57.56	25		57.56	11		57.56	12		57.56	16
							57.58	18		57.58	24		57.58	12		57.58	12		57.58	16
							57.6	17		57.6	23		57.6	12		57.6	12		57.6	17
							57.62	18		57.62	24		57.62	12		57.62	11		57.62	17
							57.64	18		57.64	25		57.64	11		57.64	10		57.64	17
							57.66	18		57.66	26		57.66	11		57.66	10		57.66	16
							57.68	15		57.68	27		57.68	11		57.68	9		57.68	16
							57.7	13		57.7	28		57.7	11		57.7	9		57.7	16
							57.72	13		57.72	29		57.72	11		57.72	10		57.72	16
							57.74	13		57.74	29		57.74	12		57.74	11		57.74	16
							57.76	13		57.76	29		57.76	12		57.76	12		57.76	16
							57.78	15		57.78	29		57.78	12		57.78	13		57.78	17
							57.8	17		57.8	28		57.8	12		57.8	13		57.8	17
							57.82	18		57.82	26		57.82	11		57.82	13		57.82	17
							57.84	17		57.84	25		57.84	11		57.84	13		57.84	17
							57.86	18		57.86	24		57.86	10		57.86	13		57.86	16
							57.88	17		57.88	24		57.88	10		57.88	13		57.88	16
							57.9	15		57.9	24		57.9	10		57.9	12		57.9	15
							57.92	15		57.92	25		57.92	10		57.92	12		57.92	15
							57.94	16		57.94	25		57.94	11		57.94	11		57.94	16
							57.96	14		57.96	25		57.96	11		57.96	11		57.96	17
							57.98	14		57.98	24		57.98	11		57.98	10		57.98	19
							58	12		58	23		58	11		58	10		58	20
							58.02	12		58.02	22		58.02	11		58.02	11		58.02	20
							58.04	11		58.04	21		58.04	11		58.04	11		58.04	20
							58.06	11		58.06	21		58.06	11		58.06	12		58.06	19
							58.08	12		58.08	22		58.08	12		58.08	13		58.08	19
							58.1	14		58.1	23		58.1	13		58.1	13		58.1	19
							58.12	13		58.12	24		58.12	14		58.12	14		58.12	19
							58.14	15		58.14	25		58.14	14		58.14	14		58.14	20
							58.16	15		58.16	26		58.16	14		58.16	13		58.16	20
							58.18	14		58.18	27		58.18	13		58.18	13		58.18	21
							58.2	14		58.2	28		58.2	12		58.2	12		58.2	21
							58.22	15		58.22	29		58.22	11		58.22	12		58.22	21
							58.24	14		58.24	30		58.24	10		58.24	11		58.24	21
							58.26	13		58.26	30		58.26	10		58.26	11		58.26	20
							58.28	11		58.28	29		58.28	9		58.28	11		58.28	20
							58.3	12		58.3	29		58.3	9		58.3	11		58.3	20
							58.32	13		58.32	28		58.32	8		58.32	12		58.32	21
							58.34	13		58.34	27		58.34	8		58.34	12		58.34	23
							58.36	13		58.36	27		58.36	8		58.36	12		58.36	25
							58.38	15		58.38	26		58.38	9		58.38	12		58.38	27
							58.4	15		58.4	25		58.4	11		58.4	12		58.4	30
							58.42	13		58.42	24		58.42	12		58.42	11		58.42	33
							58.44	13		58.44	23		58.44	13		58.44	10		58.44	37
							58.46	13		58.46	23		58.46	13		58.46	9		58.46	40
							58.48	15		58.48	23		58.48	14		58.48	8		58.48	43
							58.5	15		58.5	23		58.5	14		58.5	8		58.5	47
							58.52	16		58.52	24		58.52	15		58.52	9		58.52	50
							58.54	17		58.54	24		58.54	15		58.54	11		58.54	53
							58.56	19		58.56	25		58.56	15		58.56	12		58.56	56
							58.58	20		58.58	26		58.58	14		58.58	14		58.58	57
							58.6	19		58.6	27		58.6	14		58.6	15		58.6	58
							58.62	18		58.62	28		58.62	13		58.62	15		58.62	57
							58.64	18		58.64	29		58.64	12		58.64	15		58.64	55
							58.66	18		58.66	29		58.66	12		58.66	15		58.66	53
							58.68	18		58.68	29		58.68	12		58.68	15		58.68	50
							58.7	18		58.7	30		58.7	13		58.7	16		58.7	48
							58.72	18		58.72	30		58.72	13		58.72	17		58.72	46
							58.74	20		58.74	31		58.74	13		58.74	18		58.74	45
							58.76	19		58.76	31		58.76	14		58.76	18		58.76	45
							58.78	20		58.78	31		58.78	14		58.78	18		58.78	45
							58.8	20		58.8	31		58.8	15		58.8	17		58.8	45
							58.82	21		58.82	31		58.82	15		58.82	16		58.82	44
							58.84	23		58.84	29		58.84	16		58.84	15		58.84	42
							58.86	26		58.86	28		58.86	17		58.86	15		58.86	40
							58.88	26		58.88	26		58.88	17		58.88	16		58.88	37
							58.9	28		58.9	25		58.9	17		58.9	18		58.9	35
							58.92	30		58.92	24		58.92	16		58.92	20		58.92	32
							58.94	33		58.94	24		58.94	15		58.94	23		58.94	30
							58.96	34		58.96	25		58.96	15		58.96	26		58.96	29
							58.98	35		58.98	26		58.98	14		58.98	28		58.98	28
							59	37		59	28		59	13		59	29		59	28
							59.02	38		59.02	30		59.02	13		59.02	29		59.02	27
							59.04	35		59.04	32		59.04	14		59.04	28		59.04	27
							59.06	32		59.06	32		59.06	15		59.06	26		59.06	26
							59.08	30		59.08	31		59.08	17		59.08	25		59.08	25
							59.1	32		59.1	30		59.1	18		59.1	25		59.1	24
							59.12	31		59.12	28		59.12	19		59.12	26		59.12	23
							59.14	32		59.14	27		59.14	19		59.14	28		59.14	22
							59.16	34		59.16	27		59.16	18		59.16	31		59.16	22
							59.18	35		59.18	28		59.18	17		59.18	32		59.18	22
							59.2	36		59.2	29		59.2	17		59.2	34		59.2	22
							59.22	36		59.22	30		59.22	17		59.22	34		59.22	22
							59.24	34		59.24	30		59.24	18		59.24	33		59.24	22
							59.26	35		59.26	29		59.26	19		59.26	32		59.26	22
							59.28	34		59.28	28		59.28	20		59.28	31		59.28	21
							59.3	32		59.3	27		59.3	21		59.3	30		59.3	21
							59.32	33		59.32	27		59.32	21		59.32	29		59.32	20
							59.34	34		59.34	27		59.34	21		59.34	29		59.34	19
							59.36	35		59.36	28		59.36	20		59.36	30		59.36	19
							59.38	34		59.38	29		59.38	18		59.38	31		59.38	19
							59.4	32		59.4	28		59.4	17		59.4	32		59.4	19
							59.42	30		59.42	28		59.42	15		59.42	32		59.42	20
							59.44	28		59.44	27		59.44	14		59.44	32		59.44	21
							59.46	24		59.46	26		59.46	14		59.46	31		59.46	21
							59.48	24		59.48	25		59.48	15		59.48	30		59.48	22
							59.5	22		59.5	25		59.5	17		59.5	28		59.5	22
							59.52	23		59.52	26		59.52	18		59.52	27		59.52	22
							59.54	25		59.54	28		59.54	20		59.54	27		59.54	22
							59.56	29		59.56	30		59.56	21		59.56	27		59.56	22
							59.58	30		59.58	32		59.58	22		59.58	28		59.58	22
							59.6	31		59.6	33		59.6	23		59.6	30		59.6	21
							59.62	31		59.62	33		59.62	24		59.62	33		59.62	20
							59.64	31		59.64	32		59.64	24		59.64	35		59.64	19
							59.66	27		59.66	31		59.66	25		59.66	37		59.66	19
							59.68	26		59.68	30		59.68	25		59.68	38		59.68	19
							59.7	24		59.7	29		59.7	25		59.7	39		59.7	20
							59.72	27		59.72	29		59.72	25		59.72	39		59.72	21
							59.74	28		59.74	29		59.74	24		59.74	40		59.74	23
							59.76	30		59.76	30		59.76	23		59.76	40		59.76	24
							59.78	31		59.78	31		59.78	22		59.78	40		59.78	25
							59.8	30		59.8	31		59.8	22		59.8	40		59.8	27
							59.82	28		59.82	31		59.82	22		59.82	41		59.82	28
							59.84	26		59.84	30		59.84	22		59.84	41		59.84	28
							59.86	27		59.86	29		59.86	22		59.86	42		59.86	29
							59.88	25		59.88	28		59.88	22		59.88	43		59.88	29
							59.9	27		59.9	27		59.9	22		59.9	44		59.9	29
							59.92	29		59.92	26		59.92	22		59.92	46		59.92	28
							59.94	32		59.94	25		59.94	23		59.94	48		59.94	28
[truncated: 1,003 more rows]

## Sheet: Figure 2
Figure 2a	In2O3			IN10-Dark			IN10-Light			Figure 2b	Nb2O5			IN10-Dark			IN10-Light			Figure 2c	In2O3(111)			Figure 2d	Nb2O5(100)
	X	Y		X	Y		X	Y			X	Y		X	Y		X	Y			X	Y			X	Y
	460	476.222		460	3567.84		460	3547.32			213	672.013		213	840.352		213	967.587			0	2.44844			0	3.10483
	459.95	463.449		459.95	3465.03		459.95	3636.24			212.95	593.069		212.95	798.623		212.95	832.013			0.0896	2.35081			0.0871	3.10021
	459.9	469.372		459.9	3474.69		459.9	3634.43			212.9	641.505		212.9	932.005		212.9	818.888			0.1793	2.21827			0.1742	3.09236
	459.85	469.804		459.85	3693.22		459.85	3676.05			212.85	586.154		212.85	909.996		212.85	910.156			0.2689	2.04758			0.2613	3.07945
	459.8	465.882		459.8	3473.77		459.8	3620.26			212.8	593.838		212.8	833.79		212.8	1016.6			0.3585	1.81215			0.3484	3.0604
	459.75	453.878		459.75	3414.28		459.75	3623.99			212.75	668.764		212.75	794.27		212.75	963.297			0.4482	1.46007			0.4355	3.03213
	459.7	423.978		459.7	3700.47		459.7	3707.85			212.7	601.232		212.7	892.565		212.7	917.199			0.5378	0.98999			0.5226	2.99216
	459.65	428.972		459.65	3660.39		459.65	3639.66			212.65	574.054		212.65	877.935		212.65	933.525			0.6274	0.42773			0.6097	2.93527
	459.6	445.49		459.6	3551.04		459.6	3810.31			212.6	618.647		212.6	834.526		212.6	871.517			0.7171	-0.24564			0.6967	2.86048
	459.55	442.417		459.55	3608.23		459.55	3771.04			212.55	586.667		212.55	839.616		212.55	862.297			0.8067	-1.05272			0.7838	2.74655
	459.5	449.284		459.5	3557.82		459.5	3771.19			212.5	651.701		212.5	793.693		212.5	949.244			0.8963	-2.07174			0.8709	2.57552
	459.45	378.888		459.45	3545.82		459.45	3725.19			212.45	569.172		212.45	884.466		212.45	889.924			0.986	-3.32259			0.958	2.35058
	459.4	457.015		459.4	3518.24		459.4	3694.89			212.4	578.311		212.4	901.016		212.4	881.953			1.0756	-4.75141			1.0451	2.05596
	459.35	453.637		459.35	3371.94		459.35	3541.46			212.35	625.498		212.35	914.27		212.35	938.727			1.1652	-6.29048			1.1322	1.68653
	459.3	430.796		459.3	3399.6		459.3	3655.8			212.3	579.112		212.3	927.715		212.3	863.962			1.2549	-7.88144			1.2193	1.27006
	459.25	420.456		459.25	3406.96		459.25	3589.56			212.25	540.52		212.25	917.743		212.25	783.113			1.3445	-9.4761			1.3064	0.8434
	459.2	433.533		459.2	3394.32		459.2	3480.08			212.2	559.92		212.2	794.478		212.2	881.056			1.4341	-11.0105			1.3935	0.43325
	459.15	439.088		459.15	3421.13		459.15	3494.5			212.15	584.81		212.15	879.792		212.15	849.348			1.5238	-12.4474			1.4806	0.00885
	459.1	416.23		459.1	3463.69		459.1	3593.23			212.1	610.212		212.1	834.654		212.1	852.341			1.6134	-13.735			1.5677	-0.47704
	459.05	437.951		459.05	3642.29		459.05	3448.24			212.05	683.569		212.05	825.178		212.05	816.198			1.703	-14.8143			1.6548	-1.02329
	459	396.543		459	3480.19		459	3827.19			212	560.288		212	791.052		212	849.428			1.7927	-15.6084			1.7419	-1.61677
	458.95	401.104		458.95	3513.17		458.95	3689.49			211.95	533.237		211.95	798.992		211.95	843.665			1.8823	-16.0845			1.829	-2.24778
	458.9	433.021		458.9	3291.48		458.9	3722.66			211.9	592.141		211.9	877.519		211.9	881.248			1.9719	-16.305			1.9161	-2.93516
	458.85	410.756		458.85	3498.1		458.85	3657.54			211.85	537.431		211.85	852.277		211.85	779.272			2.0616	-16.362			2.0032	-3.69468
	458.8	414.342		458.8	3479.42		458.8	3671.08			211.8	506.587		211.8	893.157		211.8	864.506			2.1512	-16.2761			2.0902	-4.54952
	458.75	404.13		458.75	3488.29		458.75	3574.69			211.75	546.699		211.75	863.818		211.75	896.775			2.2408	-16.0173			2.1773	-5.55177
	458.7	452.789		458.7	3307.42		458.7	3498.25			211.7	504.89		211.7	922.113		211.7	893.093			2.3305	-15.488			2.2644	-6.74904
	458.65	501.513		458.65	3307.58		458.65	3428.81			211.65	493.477		211.65	818.535		211.65	876.319			2.4201	-14.6391			2.3515	-8.08637
	458.6	407.027		458.6	3474.24		458.6	3607.38			211.6	596.255		211.6	842.033		211.6	837.599			2.5097	-13.5152			2.4386	-9.41484
	458.55	384.778		458.55	3373.7		458.55	3606.1			211.55	574.262		211.55	849.796		211.55	797.775			2.5994	-12.1975			2.5257	-10.6015
	458.5	342.153		458.5	3401.95		458.5	3509.08			211.5	515.198		211.5	885.682		211.5	811.701			2.689	-10.7467			2.6128	-11.611
	458.45	446.403		458.45	3529.28		458.45	3608.18			211.45	571.477		211.45	893.045		211.45	913.053			2.7787	-9.21594			2.6999	-12.4982
	458.4	492.341		458.4	3444.5		458.4	3629.69			211.4	542.985		211.4	785.946		211.4	898.984			2.8683	-7.64545			2.787	-13.3142
	458.35	483.81		458.35	3443.25		458.35	3564.5			211.35	535.286		211.35	881.649		211.35	904.874			2.9579	-6.10467			2.8741	-14.0192
	458.3	395.726		458.3	3333.08		458.3	3550.4			211.3	490.996		211.3	800.928		211.3	810.644			3.0476	-4.64291			2.9612	-14.5144
	458.25	401.313		458.25	3421.72		458.25	3317.42			211.25	593.357		211.25	868.091		211.25	904.842			3.1372	-3.33285			3.0483	-14.7373
	458.2	457.079		458.2	3415.81		458.2	3279.7			211.2	619.32		211.2	874.35		211.2	916.607			3.2268	-2.24507			3.1354	-14.6467
	458.15	507.627		458.15	3342.89		458.15	3405.49			211.15	637.967		211.15	961.793		211.15	903.609			3.3165	-1.45238			3.2225	-14.2727
	458.1	432.781		458.1	3190.32		458.1	3731.4			211.1	577.239		211.1	901.609		211.1	855.51			3.4061	-0.97466			3.3096	-13.6719
	458.05	380.696		458.05	3424.35		458.05	3464.25			211.05	627.323		211.05	946.923		211.05	911.693			3.4957	-0.74281			3.3967	-12.938
	458	356.463		458	3293.45		458	3350.65			211	579.592		211	1002.34		211	926.002			3.5854	-0.72093			3.4837	-12.1265
	457.95	369.716		457.95	3297.37		457.95	3484.03			210.95	693.317		210.95	1001.95		210.95	1016.61			3.675	-0.91139			3.5708	-11.1946
	457.9	355.198		457.9	3225.31		457.9	3457.49			210.9	709.564		210.9	1143.27		210.9	1013.83			3.7646	-1.32664			3.6579	-10.0837
	457.85	376.983		457.85	3317.87		457.85	3364.35			210.85	747.739		210.85	1067.31		210.85	954.718			3.8543	-1.94228			3.745	-8.81665
	457.8	342.377		457.8	3288.58		457.8	3530.6			210.8	776.455		210.8	1170.02		210.8	1045.6			3.9439	-2.76194			3.8321	-7.50282
	457.75	367.795		457.75	3368.95		457.75	3500.89			210.75	939.736		210.75	1302.38		210.75	1130.9			4.0335	-3.87382			3.9192	-6.25831
	457.7	362.177		457.7	3334.85		457.7	3375.41			210.7	991.469		210.7	1389.52		210.7	1080.32			4.1232	-5.2931			4.0063	-5.21319
	457.65	445.186		457.65	3267.1		457.65	3425.63			210.65	1142.84		210.65	1441.01		210.65	1158.3			4.2128	-6.93801			4.0934	-4.4039
	457.6	357.055		457.6	3292.24		457.6	3178.1			210.6	1210.15		210.6	1535.29		210.6	1179.7			4.3024	-8.69036			4.1805	-3.80144
	457.55	347.819		457.55	3436.3		457.55	3354.72			210.55	1366.64		210.55	1553.04		210.55	1271.1			4.3921	-10.4298			4.2676	-3.37776
	457.5	313.629		457.5	3200.48		457.5	3328.72			210.5	1493.05		210.5	1845.11		210.5	1355.23			4.4817	-12.0824			4.3547	-3.08024
	457.45	379.288		457.45	3438.18		457.45	3308.64			210.45	1717.49		210.45	1947.32		210.45	1518.74			4.5713	-13.5931			4.4418	-2.85395
	457.4	421.176		457.4	3216.1		457.4	3406.15			210.4	2153.15		210.4	2235.82		210.4	1688.48			4.661	-14.912			4.5289	-2.7079
	457.35	407.027		457.35	3255.97		457.35	3294.15			210.35	2328.96		210.35	2343.77		210.35	1685.27			4.7506	-15.9579			4.616	-2.68576
	457.3	369.316		457.3	3185.27		457.3	3311.28			210.3	2740.44		210.3	2446.91		210.3	1856.9			4.8402	-16.6601			4.7031	-2.79941
	457.25	421.865		457.25	3213.38		457.25	3232.81			210.25	3184.23		210.25	2630.67		210.25	2043.09			4.9299	-17.0004			4.7902	-2.99815
	457.2	431.148		457.2	3224.17		457.2	3292.6			210.2	3423.24		210.2	2687.75		210.2	2127.46			5.0195	-17.0197			4.8772	-3.22981
	457.15	425.61		457.15	3132.16		457.15	3171.3			210.15	3798.37		210.15	2935.62		210.15	2408.1			5.1091	-16.8356			4.9643	-3.50521
	457.1	379.416		457.1	3320.64		457.1	3282.14			210.1	4307.35		210.1	2953.85		210.1	2510.73			5.1988	-16.5198			5.0514	-3.84494
	457.05	367.795		457.05	3109.93		457.05	3096.39			210.05	4744.36		210.05	3044.66		210.05	2646.9			5.2884	-16.0067			5.1385	-4.2947
	457	428.027		457	3015.3		457	3367.04			210	5199.3		210	3328.66		210	2943.07			5.378	-15.1781			5.2256	-4.95955
	456.95	354.446		456.95	3161.41		456.95	3269			209.95	5339.03		209.95	3517.31		209.95	2894.85			5.4677	-14.0232			5.3127	-5.91146
	456.9	397.727		456.9	3085.87		456.9	3215.85			209.9	5908.2		209.9	3459.35		209.9	3124.29			5.5573	-12.6225			5.3998	-7.08419
	456.85	443.345		456.85	3000.03		456.85	3161.07			209.85	6378.98		209.85	3457.94		209.85	3369.36			5.6469	-11.054			5.4869	-8.33447
	456.8	368.916		456.8	3060.58		456.8	3116.56			209.8	6904.86		209.8	3425.42		209.8	3504.47			5.7366	-9.39119			5.574	-9.59033
	456.75	336.054		456.75	3110.64		456.75	3118.88			209.75	6830.28		209.75	3582.95		209.75	3555.17			5.8262	-7.68973			5.6611	-10.8398
	456.7	281.649		456.7	2975.14		456.7	3093.17			209.7	6916.57		209.7	3543.91		209.7	3610.4			5.9158	-6.00815			5.7482	-12.0767
	456.65	351.837		456.65	3090.88		456.65	2957.94			209.65	7098.5		209.65	3445.49		209.65	3725.73			6.0055	-4.39368			5.8353	-13.2484
	456.6	408.98		456.6	3009.86		456.6	3161.84			209.6	6797.49		209.6	3113.05		209.6	3713.21			6.0951	-2.92871			5.9224	-14.2357
	456.55	409.588		456.55	3004.24		456.55	3261.91			209.55	6794.17		209.55	3135.35		209.55	3650.21			6.1847	-1.69232			6.0095	-14.9161
	456.5	411.733		456.5	3104.47		456.5	3233.57			209.5	6666.12		209.5	2899.08		209.5	3320.37			6.2744	-0.72767			6.0966	-15.2297
	456.45	395.598		456.45	2992.73		456.45	3132.16			209.45	6074.91		209.45	2774.84		209.45	3457.86			6.364	0.00787			6.1837	-15.186
	456.4	367.027		456.4	3066.03		456.4	2984.92			209.4	5688.72		209.4	2580.66		209.4	3397.17			6.4536	0.61535			6.2707	-14.8542
	456.35	403.729		456.35	3111.07		456.35	3150.11			209.35	5024.83		209.35	2332.89		209.35	3086.21			6.5433	1.14958			6.3578	-14.3057
	456.3	357.439		456.3	2992.8		456.3	3028.54			209.3	4657.78		209.3	2204.53		209.3	3022.81			6.6329	1.57884			6.4449	-13.6112
	456.25	370.74		456.25	2924.02		456.25	3066.78			209.25	4445.59		209.25	1946.92		209.25	2759.44			6.7225	1.87772			6.532	-12.8132
	456.2	334.214		456.2	2938.76		456.2	3121.23			209.2	3863.1		209.2	1888.69		209.2	2686.56			6.8122	2.08065			6.6191	-11.919
	456.15	345.706		456.15	2974.79		456.15	2982.54			209.15	3340.58		209.15	1796.17		209.15	2441.95			6.9018	2.23552			6.7062	-10.9508
	456.1	302.377		456.1	2812.9		456.1	3017.83			209.1	2820.14		209.1	1756.17		209.1	2346.23			6.9914	2.35284			6.7933	-9.96671
	456.05	344.81		456.05	2912.78		456.05	3057.67			209.05	2626.94		209.05	1446.91		209.05	2092.85			7.0811	2.43977			6.8804	-9.02305
	456	388.812		456	3176.39		456	3070.3			209	2147.34		209	1378.74		209	1947.58			7.1707	2.50523			6.9675	-8.11095
	455.95	333.349		455.95	2974.98		455.95	2973.77			208.95	1768.61		208.95	1287.25		208.95	1731.6			7.2603	2.5541			7.0546	-7.19142
	455.9	286.771		455.9	2928.26		455.9	3241.6			208.9	1412.68		208.9	1192.83		208.9	1609.19			7.35	2.59116			7.1417	-6.24259
	455.85	353.774		455.85	2969.08		455.85	3147			208.85	1314.06		208.85	1172.45		208.85	1530.61			7.4396	2.61899			7.2288	-5.25422
	455.8	351.212		455.8	2995.95		455.8	2944.59			208.8	1115.07		208.8	1097.78		208.8	1407.14			7.5293	2.64024			7.3159	-4.24872
	455.75	371.285		455.75	3047.8		455.75	3050.66			208.75	987.451		208.75	1096.6		208.75	1265.69			7.6189	2.65625			7.403	-3.27613
	455.7	347.339		455.7	3099.3		455.7	3061.48			208.7	898.808		208.7	984.09		208.7	1158.42			7.7085	2.66859			7.4901	-2.35866
	455.65	385.626		455.65	3103.82		455.65	3075.15			208.65	777.431		208.65	939.688		208.65	1197.25			7.7982	2.67791			7.5771	-1.49934
	455.6	389.5		455.6	3038.14		455.6	3093.43			208.6	667.003		208.6	876.639		208.6	997.935			7.8878	2.68515			7.6642	-0.71273
	455.55	337.223		455.55	2959.87		455.55	3099.66			208.55	584.73		208.55	896.759		208.55	1065.16			7.9774	2.69063			7.7513	-0.04948
	455.5	383.177		455.5	2928.48		455.5	3035.12			208.5	570.356		208.5	944.618		208.5	1110.51			8.0671	2.69495			7.8384	0.46399
	455.45	310.348		455.45	2797.79		455.45	2950.38			208.45	558.944		208.45	937.447		208.45	1013.75			8.1567	2.69822			7.9255	0.84962
	455.4	385.466		455.4	2973.48		455.4	3016.49			208.4	493.013		208.4	882.017		208.4	1081.47			8.2463	2.70084			8.0126	1.14169
	455.35	331.733		455.35	2878.46		455.35	3047.51			208.35	490.916		208.35	916.046		208.35	963.89			8.336	2.70283			8.0997	1.36483
	455.3	305.962		455.3	2898.18		455.3	2879.94			208.3	535.462		208.3	1047.65		208.3	843.649			8.4256	2.70447			8.1868	1.51895
	455.25	312.157		455.25	2933.4		455.25	2875.29			208.25	491.525		208.25	905.674		208.25	920.32			8.5152	2.70572			8.2739	1.63246
	455.2	317.807		455.2	2889.83		455.2	2907			208.2	574.918		208.2	962.161		208.2	1008.1			8.6049	2.70678			8.361	1.72022
	455.15	378.407		455.15	2890.96		455.15	2933.8			208.15	628.075		208.15	1126.66		208.15	977.495			8.6945	2.70759			8.4481	1.78624
	455.1	383.625		455.1	2817		455.1	2796.86			208.1	696.679		208.1	1179.78		208.1	1109.2			8.7841	2.70831			8.5352	1.83676
	455.05	305.722		455.05	2903.93		455.05	2808.95			208.05	739.288		208.05	1181.06		208.05	1037.33			8.8738	2.70888			8.6223	1.87565
	455	313.485		455	2885.11		455	2940.87			208	814.918		208	1271.82		208	1060.18			8.9634	2.7094			8.7094	1.90612
	454.95	384.026		454.95	2801.84		454.95	2898.02			207.95	1006.42		207.95	1502.94		207.95	1114.17			9.053	2.70981			8.7965	1.93025
	454.9	331.397		454.9	2814.21		454.9	2945.88			207.9	1151.92		207.9	1731.99		207.9	1223.8			9.1427	2.71022			8.8836	1.94977
	454.85	325.826		454.85	2899.61		454.85	2951.39			207.85	1428.88		207.85	1725.39		207.85	1418.54			9.2323	2.71055			8.9706	1.96578
	454.8	342.985		454.8	2919.1		454.8	2951.48			207.8	1619.48		207.8	2049.38		207.8	1563.15			9.3219	2.71088			9.0577	1.97926
	454.75	343.289		454.75	2747.08		454.75	3080.64			207.75	1944.54		207.75	2305.26		207.75	1585.08			9.4116	2.71116			9.1448	1.99077
	454.7	317.727		454.7	2805.43		454.7	2863.42			207.7	2158		207.7	2518.62		207.7	1801.28			9.5012	2.71145			9.2319	2.00088
	454.65	308.651		454.65	2852.31		454.65	2894.73			207.65	2621.66		207.65	2641.63		207.65	2099.74			9.5908	2.71171			9.319	2.00988
	454.6	294.678		454.6	2808.1		454.6	2993.57			207.6	3181.66		207.6	3023.82		207.6	2037.17			9.6805	2.71197			9.4061	2.01811
	454.55	302.025		454.55	3017.83		454.55	2875.97			207.55	3722.53		207.55	3154.48		207.55	2276.08			9.7701	2.71221			9.4932	2.0257
	454.5	324.322		454.5	2879.23		454.5	2755.58			207.5	4278.94		207.5	3274.19		207.5	2545.48			9.8597	2.71246			9.5803	2.03288
	454.45	339.464		454.45	2741.67		454.45	2878.51			207.45	4902.6		207.45	3695.67		207.45	2997.15			9.9494	2.71269			9.6674	2.03967
	454.4	370.052		454.4	2777.32		454.4	2861.9			207.4	5471.31		207.4	4141.51		207.4	3226.15			10.039	2.71293			9.7545	2.04625
	454.35	338.968		454.35	2703.35		454.35	3024.35			207.35	6463.59		207.35	4259.83		207.35	3456.36			10.1286	2.71315			9.8416	2.05259
	454.3	388.539		454.3	2924.19		454.3	2948.46			207.3	6986.36		207.3	4420.97		207.3	3634.48			10.2183	2.71338			9.9287	2.05884
	454.25	348.523		454.25	2970.32		454.25	2876.35			207.25	7417.77		207.25	4384.55		207.25	3763.52			10.3079	2.7136			10.0158	2.06493
	454.2	379.512		454.2	2939.99		454.2	2888.74			207.2	8261.72		207.2	4650.45		207.2	3997.84			10.3975	2.71383			10.1029	2.07098
	454.15	428.427		454.15	2807.84		454.15	3091.27			207.15	8948.99		207.15	4860.58		207.15	4395.68			10.4872	2.71405			10.19	2.07693
	454.1	421.865		454.1	2848.39		454.1	3215.06			207.1	9525.94		207.1	4902.84		207.1	4681.5			10.5768	2.71428			10.2771	2.08288
	454.05	344.874		454.05	2810.2		454.05	3184.47			207.05	9714.94		207.05	4760.16		207.05	4829.18			10.6664	2.7145			10.3641	2.08874
	454	381.24		454	3085.75		454	3065.1			207	10185.8		207	4573.3		207	4835.34			10.7561	2.71473			10.4512	2.09463
	453.95	408.435		453.95	3129.91		453.95	3033.18			206.95	10553.7		206.95	4621.69		206.95	4910.48			10.8457	2.71494			10.5383	2.10045
	453.9	449.508		453.9	2919.28		453.9	3102.42			206.9	10354.4		206.9	4626.35		206.9	5167.41			10.9353	2.71517			10.6254	2.10631
	453.85	407.203		453.85	3025.56		453.85	3316.86			206.85	9958.24		206.85	4291.25		206.85	5086.19			11.025	2.71538			10.7125	2.1121
	453.8	439.936		453.8	3041.98		453.8	3204.03			206.8	9749.64		206.8	4025.88		206.8	5053.27			11.1146	2.71561			10.7996	2.11793
	453.75	409.7		453.75	3049.68		453.75	3277.94			206.75	9418.02		206.75	3770.34		206.75	5042.48			11.2042	2.71582			10.8867	2.12371
	453.7	411.124		453.7	3164.24		453.7	3304.68			206.7	8919.38		206.7	3700.87		206.7	4604.11			11.2939	2.71605			10.9738	2.12953
	453.65	472.941		453.65	3195.84		453.65	3623			206.65	8428.52		206.65	3470.43		206.65	4493.46			11.3835	2.71627			11.0609	2.1353
	453.6	520.528		453.6	3071.24		453.6	3675.89			206.6	7679.18		206.6	3249.51		206.6	4521.31			11.4731	2.71649			11.148	2.14112
	453.55	487.171		453.55	3417.13		453.55	3914.37			206.55	6940.84		206.55	2904.94		206.55	4033.89			11.5628	2.71671			11.2351	2.14688
	453.5	544.57		453.5	3531.6		453.5	3880.5			206.5	5935.46		206.5	2644.72		206.5	3618.92			11.6524	2.71693			11.3222	2.1527
	453.45	508.876		453.45	3726.26		453.45	4141.08			206.45	5106.2		206.45	2356.45		206.45	3435.18			11.742	2.71715			11.4093	2.15846
	453.4	561.569		453.4	3649.03		453.4	4462.47			206.4	4697.91		206.4	2131.11		206.4	3124.48			11.8317	2.71738			11.4964	2.16427
	453.35	659.88		453.35	3922.46		453.35	4463.69			206.35	4065.88		206.35	1929.4		206.35	2816.76			11.9213	2.71759			11.5835	2.17003
	453.3	755.806		453.3	3910.89		453.3	4892.4			206.3	3385		206.3	1881.14		206.3	2669.05			12.0109	2.71782			11.6706	2.17584
	453.25	677.327		453.25	4222.57		453.25	5221.58			206.25	2809.16		206.25	1646.61		206.25	2388.14			12.1006	2.71804			11.7576	2.1816
	453.2	766.883		453.2	4456.01		453.2	5659.05			206.2	2281.46		206.2	1426.46		206.2	2184.87			12.1902	2.71826			11.8447	2.18741
	453.15	850.308		453.15	4787.87		453.15	5951.9			206.15	1840.67		206.15	1384.65		206.15	1953.07			12.2798	2.71848			11.9318	2.19316
	453.1	920.4		453.1	5050.37		453.1	6452.16			206.1	1746.14		206.1	1305.13		206.1	1732.2			12.3695	2.7187			12.0189	2.19898
	453.05	1014.74		453.05	5658.87		453.05	6965.3			206.05	1319.09		206.05	1163.36		206.05	1555.81			12.4591	2.71892			12.106	2.20473
	453	1210.02		453	5804.07		453	7620.18			206	994.638		206	1127.62		206	1524.61			12.5488	2.71915			12.1931	2.21055
	452.95	1318.66		452.95	6184.09		452.95	8186.84			205.95	892.885		205.95	1027		205.95	1344.25			12.6384	2.71936			12.2802	2.2163
	452.9	1298.17		452.9	6863.82		452.9	8865.47			205.9	695.19		205.9	956.078		205.9	1205.54			12.728	2.71959			12.3673	2.22212
	452.85	1380.1		452.85	7321.17		452.85	9503.63			205.85	577.527		205.85	865.05		205.85	1203.59			12.8177	2.71981			12.4544	2.22787
	452.8	1569.81		452.8	7990.41		452.8	10153.9			205.8	480.144		205.8	795.71		205.8	1038.05			12.9073	2.72003			12.5415	2.23368
	452.75	1731.7		452.75	8662.59		452.75	11325.3			205.75	432.269		205.75	822.185		205.75	1040.14			12.9969	2.72025			12.6286	2.23943
	452.7	2060.78		452.7	9298.06		452.7	12307.9			205.7	440.88		205.7	819.672		205.7	904.026			13.0866	2.72047			12.7157	2.24525
	452.65	2255.4		452.65	9960.22		452.65	13436.9			205.65	372.325		205.65	824.09		205.65	863.369			13.1762	2.72069			12.8028	2.251
	452.6	2254.37		452.6	11113.1		452.6	13907			205.6	356.046		205.6	738.776		205.6	878.207			13.2658	2.72092			12.8899	2.25682
	452.55	2376.93		452.55	11842.4		452.55	15091.3			205.55	345.546		205.55	711.709		205.55	882.449			13.3555	2.72113			12.977	2.26257
	452.5	2662.55		452.5	12853.3		452.5	15973.1			205.5	378.519		205.5	730.004		205.5	926.307			13.4451	2.72136			13.064	2.26839
	452.45	2865.67		452.45	13638.6		452.45	16603			205.45	386.427		205.45	743.85		205.45	737.831			13.5347	2.72158			13.1511	2.27414
	452.4	3052.44		452.4	14594.9		452.4	17608.8			205.4	334.39		205.4	763.633		205.4	770.148			13.6244	2.7218			13.2382	2.27995
	452.35	3247.33		452.35	15498.7		452.35	18655.8			205.35	307.003		205.35	766.515		205.35	789.532			13.714	2.72202			13.3253	2.2857
	452.3	3431.42		452.3	16217.1		452.3	19284.7			205.3	317.375		205.3	696.391		205.3	784.714			13.8036	2.72224			13.4124	2.29152
	452.25	3436.65		452.25	17166.7		452.25	20413.6			205.25	354.83		205.25	766.146		205.25	748.475			13.8933	2.72246			13.4995	2.29727
	452.2	3552.93		452.2	18268.3		452.2	20825.4			205.2	239.52		205.2	762.577		205.2	731.941			13.9829	2.72269			13.5866	2.30309
	452.15	3880.98		452.15	19280.3		452.15	21180.9			205.15	282.449		205.15	759.104		205.15	782.905			14.0725	2.7229			13.6737	2.30884
	452.1	3881.01		452.1	19435.3		452.1	21810.8			205.1	295.606		205.1	711.357		205.1	815.334			14.1622	2.72313			13.7608	2.31466
	452.05	3867.55		452.05	20283.1		452.05	21003.7			205.05	280.112		205.05	671.789		205.05	813.749			14.2518	2.72335			13.8479	2.32041
	452	3951.93		452	20437.7		452	21207.9			205	301.657		205	709.564		205	769.396			14.3414	2.72357			13.935	2.32622
	451.95	3830.68		451.95	20433.3		451.95	21490.6			204.95	224.01		204.95	675.422		204.95	838.607			14.4311	2.72379			14.0221	2.33197
	451.9	3799.65		451.9	20712.1		451.9	21016.3			204.9	269.516		204.9	687.091		204.9	762.769			14.5207	2.72401			14.1092	2.33779
	451.85	3662.18		451.85	20794.5		451.85	20642.2			204.85	254.566		204.85	678.832		204.85	735.238			14.6103	2.72423			14.1963	2.34354
	451.8	3392.03		451.8	20824.3		451.8	20191.9			204.8	243.89		204.8	768.067		204.8	764.082			14.7	2.72445			14.2834	2.34936
	451.75	3342.94		451.75	20630.7		451.75	19560.4			204.75	231.261		204.75	775.494		204.75	712.045			14.7896	2.72467			14.3705	2.35511
	451.7	3016.25		451.7	20064.5		451.7	19124.3			204.7	236.863		204.7	742.601		204.7	775.574			14.8792	2.7249			14.4575	2.36093
	451.65	2824.73		451.65	19616.5		451.65	18465			204.65	242.257		204.65	682.689		204.65	738.167			14.9689	2.72512			14.5446	2.36668
	451.6	2585		451.6	18881.9		451.6	17272.7			204.6	319.808		204.6	660.856		204.6	745.882			15.0585	2.72534			14.6317	2.3725
	451.55	2389.72		451.55	18382.3		451.55	16292.2			204.55	280.928		204.55	725.762		204.55	689.428			15.1481	2.72556			14.7188	2.37824
	451.5	2260.84		451.5	17930.3		451.5	15711.5			204.5	261.016		204.5	688.868		204.5	725.41			15.2378	2.72578			14.8059	2.38406
	451.45	1877.31		451.45	16625		451.45	14601.2			204.45	233.966		204.45	750.3		204.45	686.595			15.3274	2.726			14.893	2.38981
	451.4	1700.79		451.4	15951.2		451.4	13608.8			204.4	242.737		204.4	702.745		204.4	664.154			15.417	2.72622			14.9801	2.39563
	451.35	1465.98		451.35	15083.8		451.35	12376.2			204.35	246.883		204.35	702.073		204.35	674.142			15.5067	2.72644			15.0672	2.40138
	451.3	1329.28		451.3	14080.3		451.3	11883.4			204.3	234.398		204.3	751.517		204.3	752.413			15.5963	2.72667			15.1543	2.4072
	451.25	1195.02		451.25	13053.3		451.25	11185.4			204.25	241.281		204.25	732.005		204.25	714.814			15.6859	2.72689			15.2414	2.41295
	451.2	988.267		451.2	12392.1		451.2	10189.4			204.2	219.432		204.2	716.847		204.2	738.071			15.7756	2.72711			15.3285	2.41876
	451.15	889.684		451.15	11483.8		451.15	9384.99			204.15	235.742		204.15	688.307		204.15	745.754			15.8652	2.72733			15.4156	2.42451
	451.1	803.009		451.1	10470		451.1	8251.8			204.1	204.37		204.1	671.837		204.1	734.598			15.9548	2.72755			15.5027	2.43033
	451.05	685.554		451.05	9633.69		451.05	7781.64			204.05	259.336		204.05	722.881		204.05	754.974			16.0445	2.72777			15.5898	2.43608
	451	666.218		451	8693.7		451	7101.06			204	243.249		204	689.236		204	649.7			16.1341	2.72799			15.6769	2.4419
	450.95	589.148		450.95	7884.08		450.95	6354.06			203.95	257.191		203.95	675.678		203.95	617.815			16.2237	2.72822			15.764	2.44765
	450.9	553.325		450.9	7011.57		450.9	5883.89			203.9	241.04		203.9	663.193		203.9	672.413			16.3134	2.72844			15.851	2.45347
	450.85	512.061		450.85	6334.04		450.85	5244.21			203.85	228.139		203.85	621.465		203.85	709.372			16.403	2.72866			15.9381	2.45921
	450.8	453.798		450.8	6017.69		450.8	4923.38			203.8	248.932		203.8	628.171		203.8	639.104			16.4926	2.72888			16.0252	2.46503
	450.75	452.245		450.75	5649.49		450.75	4502.25			203.75	245.538		203.75	582.233		203.75	644.834			16.5823	2.7291			16.1123	2.47078
	450.7	365.138		450.7	4902.71		450.7	4322.74			203.7	262.873		203.7	710.38		203.7	685.762			16.6719	2.72932			16.1994	2.4766
	450.65	317.647		450.65	4735.59		450.65	3887.6			203.65	213.093		203.65	689.204		203.65	707.851			16.7615	2.72955			16.2865	2.48234
	450.6	334.854		450.6	4323.19		450.6	3675.41			203.6	210.836		203.6	681.633		203.6	674.494			16.8512	2.72977			16.3736	2.48816
	450.55	348.683		450.55	3976.89		450.55	3292.16			203.55	242.321		203.55	682.257		203.55	689.716			16.9408	2.72999			16.4607	2.49391
	450.5	333.429		450.5	3695.78		450.5	3297.66			203.5	179.048		203.5	710.972		203.5	745.818			17.0304	2.73021			16.5478	2.49973
	450.45	312.781		450.45	3423.74		450.45	3292.71			203.45	213.285		203.45	700.264		203.45	785.562			17.1201	2.73043			16.6349	2.50548
	450.4	310.412		450.4	3188.94		450.4	3210.66			203.4	197.487		203.4	694.87		203.4	686.226			17.2097	2.73065			16.722	2.5113
	450.35	337.031		450.35	3187.42		450.35	2944.19			203.35	233.533		203.35	654.614		203.35	718.431			17.2993	2.73087			16.8091	2.51704
	450.3	309.564		450.3	3067.03		450.3	2770.36			203.3	185.898		203.3	629.212		203.3	828.427			17.389	2.73109			16.8962	2.52286
	450.25	327.379		450.25	2964.71		450.25	2727.67			203.25	183.882		203.25	665.162		203.25	702.873			17.4786	2.73132			16.9833	2.52861
	450.2	233.117		450.2	2954.77		450.2	2620.12			203.2	237.919		203.2	679.424		203.2	731.429			17.5682	2.73154			17.0704	2.53443
	450.15	217.111		450.15	2680.8		450.15	2576.12			203.15	234.206		203.15	724.898		203.15	756.174			17.6579	2.73176			17.1575	2.54017
	450.1	272.461		450.1	2658.66		450.1	2522.5			203.1	225.69		203.1	740.76		203.1	669.996			17.7475	2.73198			17.2445	2.54599
	450.05	234.398		450.05	2702.99		450.05	2402.46			203.05	212.005		203.05	803.745						17.8372	2.7322			17.3316	2.55174
	450	241.072		450	2650.53		450	2474.99			203	218.904		203	824.586						17.9268	2.73242			17.4187	2.55756
	449.95	250.804		449.95	2499.69		449.95	2418.82													18.0164	2.73265			17.5058	2.5633
	449.9	258.343		449.9	2356.88		449.9	2405.75													18.1061	2.73286			17.5929	2.56912
	449.85	261.353		449.85	2390.49		449.85	2332.4													18.1957	2.73309			17.68	2.57487
	449.8	213.605		449.8	2386.62		449.8	2207.91													18.2853	2.73331			17.7671	2.58069
	449.75	241.713		449.75	2322.14		449.75	2221.99													18.375	2.73353			17.8542	2.58643
	449.7	209.092		449.7	2252.53		449.7	2324.95													18.4646	2.73375			17.9413	2.59225
	449.65	241.985		449.65	2241.12		449.65	2381.96													18.5542	2.73398			18.0284	2.59799
	449.6	212.165		449.6	2271.39		449.6	2019.64													18.6439	2.73419			18.1155	2.60381
	449.55	243.345		449.55	2117.66		449.55	2137.49													18.7335	2.73442			18.2026	2.60956
	449.5	244.21		449.5	2226.54		449.5	2225.88													18.8231	2.73463			18.2897	2.61538
	449.45	205.778		449.45	2226.89		449.45	2272.78													18.9128	2.73486			18.3768	2.62112
	449.4	214.054		449.4	2128.15		449.4	2212.48													19.0024	2.73508			18.4639	2.62694
	449.35	217.495		449.35	2082.16		449.35	2065.32													19.092	2.73531			18.551	2.63269
	449.3	222.761		449.3	2060.98		449.3	1997.05													19.1817	2.73552			18.638	2.63851
	449.25	196.431		449.25	2061.05		449.25	1994.43													19.2713	2.73575			18.7251	2.64425
	449.2	231.917		449.2	2081.58		449.2	2000.67													19.3609	2.73596			18.8122	2.65007
	449.15	230.028		449.15	2078.48		449.15	1891.01													19.4506	2.73619			18.8993	2.65581
	449.1	213.397		449.1	2034.32		449.1	2020.38													19.5402	2.73641			18.9864	2.66163
	449.05	177.031		449.05	2038.82		449.05	2067.69													19.6298	2.73664			19.0735	2.66737
	449	193.982		449	1960.91		449	2037.17													19.7195	2.73685			19.1606	2.67319
	448.95	185.21		448.95	2066.33		448.95	2030.86													19.8091	2.73708			19.2477	2.67894
	448.9	187.259		448.9	1961.3		448.9	1980.57													19.8987	2.73729			19.3348	2.68476
	448.85	176.791		448.85	1964.88		448.85	1911.69													19.9884	2.73752			19.4219	2.6905
	448.8	192.621		448.8	1862.67		448.8	1874.25													20.078	2.73773			19.509	2.69632
	448.75	176.311		448.75	1801.17		448.75	2030.11													20.1676	2.73797			19.5961	2.70206
	448.7	143.705		448.7	1869.88		448.7	1946.68													20.2573	2.73818			19.6832	2.70788
	448.65	195.07		448.65	1865.34		448.65	2036.17													20.3469	2.73841			19.7703	2.71362
	448.6	243.537		448.6	1893.91		448.6	1879.42													20.4365	2.73862			19.8574	2.71944
	448.55	161.2		448.55	1887.11		448.55	1884.29													20.5262	2.73885			19.9444	2.72519
	448.5	159.6		448.5	1828.38		448.5	1923.35													20.6158	2.73906			20.0315	2.73101
	448.45	153.998		448.45	1823.05		448.45	1907.8													20.7054	2.7393			20.1186	2.73675
	448.4	147.099		448.4	1825.53		448.4	1932.74													20.7951	2.73951			20.2057	2.74257
	448.35	178.135		448.35	1835.28		448.35	1822.84													20.8847	2.73974			20.2928	2.74831
	448.3	165.074		448.3	1642		448.3	1800.29													20.9743	2.73995			20.3799	2.75413
	448.25	203.986		448.25	1792.17		448.25	1915.12													21.064	2.74019			20.467	2.75987
	448.2	217.207		448.2	1811.59		448.2	1818.57													21.1536	2.74039			20.5541	2.76569
	448.15	158.896		448.15	1847.64		448.15	1749.2													21.2432	2.74063			20.6412	2.77143
	448.1	150.172		448.1	1782.57		448.1	1905.67													21.3329	2.74083			20.7283	2.77726
	448.05	155.214		448.05	1819.46		448.05	1859.53													21.4225	2.74107			20.8154	2.783
	448	190.94		448	1795.98		448	1764.93													21.5121	2.74127			20.9025	2.78882
	447.95	213.253		447.95	1711.69		447.95	1859.02													21.6018	2.74151			20.9896	2.79456
	447.9	200.208		447.9	1695.88		447.9	1718.67													21.6914	2.74171			21.0767	2.80038
	447.85	156.303		447.85	1821.43		447.85	1730.47													21.781	2.74195			21.1638	2.80612
	447.8	158.992		447.8	1829.92		447.8	1869.21													21.8707	2.74215			21.2509	2.81194
	447.75	166.755		447.75	1729.76		447.75	1745.55													21.9603	2.74239			21.3379	2.81768
	447.7	171.669		447.7	1691.8		447.7	1711.13													22.0499	2.74257			21.425	2.82351
	447.65	120.112		447.65	1734.23		447.65	1678.1													22.1396	2.74281			21.5121	2.82924
	447.6	197.519		447.6	1641.98		447.6	1745.95													22.2292	2.74299			21.5992	2.83507
	447.55	173.589		447.55	1648.36		447.55	1783.4													22.3188	2.74322			21.6863	2.8408
	447.5	171.589		447.5	1702.25		447.5	1848.34													22.4085	2.74339			21.7734	2.84663
	447.45	178.407		447.45	1631.71		447.45	1794.69													22.4981	2.74362			21.8605	2.85237
	447.4	180.6		447.4	1570.55		447.4	1893.93													22.5877	2.74376			21.9476	2.85819
	447.35	188.828		447.35	1659.03		447.35	1745.88													22.6774	2.74397			22.0347	2.86393
	447.3	130.836		447.3	1729.06		447.3	1698.41													22.767	2.74409			22.1218	2.86975
	447.25	142.297		447.25	1780.46		447.25	1855.24													22.8567	2.74426			22.2089	2.87549
	447.2	187.547		447.2	1761.04		447.2	1844.19													22.9463	2.74433			22.296	2.88132
	447.15	190.044		447.15	1772.26		447.15	1876.37													23.0359	2.74444			22.3831	2.88705
	447.1	144.058		447.1	1784.52		447.1	1828.11													23.1256	2.74443			22.4702	2.89288
	447.05	189.292		447.05	1826.46		447.05	1636.05													23.2152	2.74445			22.5573	2.89861
	447	166.851		447	1838.78		447	1800.69													23.3048	2.74429			22.6444	2.90444
	446.95	149.132		446.95	1792.93		446.95	1970.04													23.3945	2.74414			22.7314	2.91017
	446.9	173.525		446.9	1767.09		446.9	1935.81													23.4841	2.74375			22.8185	2.916
	446.85	218.663		446.85	1796.51		446.85	1942.49													23.5737	2.74332			22.9056	2.92174
	446.8	159.392		446.8	1815.24		446.8	2057.64													23.6634	2.74254			22.9927	2.92756
	446.75	181.497		446.75	2046.03		446.75	1926.69													23.753	2.74161			23.0798	2.9333
	446.7	237.519		446.7	1981.19		446.7	2001.74													23.8426	2.74016			23.1669	2.93913
	446.65	300.392		446.65	1903.85		446.65	1913.15													23.9323	2.73839			23.254	2.94486
	446.6	251.285		446.6	1992.04		446.6	2057.4													24.0219	2.73581			23.3411	2.95069
	446.55	237.103		446.55	1970.93		446.55	2345.23													24.1115	2.73258			23.4282	2.95642
	446.5	280.624		446.5	1998.24		446.5	2272.83													24.2012	2.72807			23.5153	2.96225
	446.45	258.968		446.45	2176.76		446.45	2231.12													24.2908	2.72234			23.6024	2.96798
	446.4	256.663		446.4	2207.81		446.4	2401.33													24.3804	2.71449			23.6895	2.97381
	446.35	279.216		446.35	2180.3		446.35	2383.31													24.4701	2.70443			23.7766	2.97953
	446.3	287.347		446.3	2352.61		446.3	2572.26													24.5597	2.69081			23.8637	2.98536
	446.25	318.511		446.25	2359.81		446.25	2614.21													24.6493	2.67318			23.9508	2.99108
	446.2	297.351		446.2	2327.57		446.2	2880.19													24.739	2.64946			24.0379	2.99691
	446.15	366.739		446.15	2582.25		446.15	2902.95													24.8286	2.61851			24.1249	3.00262
	446.1	410.548		446.1	2584.47		446.1	3241.87													24.9182	2.5769			24.212	3.00844
	446.05	418.471		446.05	2721.23		446.05	3343.39													25.0079	2.5222			24.2991	3.01414
	446	460.776		446	2924.42		446	3500.63																	24.3862	3.01995
	445.95	578.311		445.95	2972.21		445.95	3871.48																	24.4733	3.02564
	445.9	559.6		445.9	2966.32		445.9	3971.88																	24.5604	3.03143
	445.85	596.094		445.85	3281.84		445.85	4279.07																	24.6475	3.03708
	445.8	700.52		445.8	3855.53		445.8	4540.89																	24.7346	3.04284
	445.75	728.147		445.75	3950.11		445.75	4986.6																	24.8217	3.04844
	445.7	791.036		445.7	4204.64		445.7	5592.04																	24.9088	3.05414
	445.65	908.812		445.65	4484.32		445.65	6020.89																	24.9959	3.05966
	445.6	1103.39		445.6	4761.7		445.6	6611.92																	25.083	3.06525
	445.55	1162.35		445.55	5533.13		445.55	7204.19																	25.1701	3.07061
	445.5	1213.7		445.5	5925.22		445.5	8132.58																	25.2572	3.07602
	445.45	1420.47		445.45	6526.72		445.45	8892.12																	25.3443	3.08112
	445.4	1470.12		445.4	7298.78		445.4	9540.38																	25.4314	3.0862
	445.35	1722.19		445.35	8087.78		445.35	10683.2																	25.5184	3.09085
	445.3	1946.06		445.3	8853.11		445.3	11801.9																	25.6055	3.09534
	445.25	2087.78		445.25	9625.61		445.25	12698.1																	25.6926	3.09919
	445.2	2377.56		445.2	10483.7		445.2	14268.3																	25.7797	3.10263
	445.15	2460.6		445.15	11664.5		445.15	15522.2																	25.8668	3.10508
	445.1	2864.2		445.1	13096.5		445.1	16681.9																	25.9539	3.10666
	445.05	3078.53		445.05	13921.2		445.05	18093.3																	26.041	3.10659
	445	3344.89		445	15681.6		445	19330.5																	26.6994	4.00187
	444.95	3454.2		444.95	16588.1		444.95	20870.8																	26.7884	4.00168
	444.9	3888.02		444.9	17897.3		444.9	22212.7																	26.8774	4.0015
	444.85	4143.5		444.85	19234.5		444.85	23653.6																	26.9664	4.00131
	444.8	4328.55		444.8	20539.5		444.8	24913.6																	27.0554	4.00113
	444.75	4578.47		444.75	21587.7		444.75	26345.8																	27.1444	4.00094
	444.7	4665.48		444.7	23021.6		444.7	27066.5																	27.2334	4.00076
	444.65	4874.85		444.65	24157.7		444.65	27650.5																	27.3224	4.00057
	444.6	5064.12		444.6	25997.3		444.6	29018.5																	27.4114	4.00039
	444.55	5269.31		444.55	26470.7		444.55	29169																	27.5004	4.0002
	444.5	5334.87		444.5	27227.8		444.5	29076.7																	27.5894	4.00002
	444.45	5230.41		444.45	27711.3		444.45	29247.6																	27.6784	3.99983
	444.4	5265.77		444.4	27857.4		444.4	28349.2																	27.7674	3.99965
	444.35	5236.45		444.35	28512		444.35	28429.9																	27.8564	3.99946
	444.3	5111.47		444.3	28320.4		444.3	27951																	27.9454	3.99928
	444.25	4745.03		444.25	28216.5		444.25	27305.5																	28.0344	3.99909
	444.2	4621.64		444.2	28300.4		444.2	26595.3																	28.1234	3.99891
	444.15	4386.54		444.15	27709.8		444.15	25478.9																	28.2124	3.99871
	444.1	3989.4		444.1	26189		444.1	24491.1																	28.3014	3.99854
	444.05	3752.96		444.05	25592.5		444.05	23537.1																	28.3904	3.99835
	444	3315.18		444	24956.9		444	22245.1																	28.4794	3.99817
	443.95	2885.95		443.95	23580.1		443.95	21192.6																	28.5684	3.99797
	443.9	2563.83		443.9	22654.6		443.9	19712.2																	28.6574	3.9978
	443.85	2248.44		443.85	21393.6		443.85	18423.1																	28.7464	3.99761
	443.8	1967.12		443.8	20514.4		443.8	17144.2																	28.8354	3.99743
	443.75	1841.9		443.75	18890.2		443.75	15715.2																	28.9244	3.99724
	443.7	1365.75		443.7	17368.2		443.7	14327.6																	29.0134	3.99707
	443.65	1272.22		443.65	15854.2		443.65	13017.8																	29.1024	3.99687
	443.6	1110.27		443.6	14945.1		443.6	12048.4																	29.1914	3.99669
	443.55	936.615		443.55	13727.4		443.55	10468.4																	29.2804	3.9965
	443.5	929.652		443.5	12295.4		443.5	9467.93																	29.3694	3.99633
	443.45	741.657		443.45	11218.9		443.45	8849.94																	29.4584	3.99613
	443.4	650.868		443.4	9937.29		443.4	7501.88																	29.5474	3.99595
	443.35	565.81		443.35	8984.49		443.35	6729.12																	29.6364	3.99575
	443.3	599.376		443.3	8017.43		443.3	6626.81																	29.7254	3.99558
	443.25	475.87		443.25	7003.39		443.25	5847.3																	29.8143	3.99538
	443.2	384.234		443.2	6332.05		443.2	5012.28																	29.9033	3.9952
	443.15	424.778		443.15	5756.8		443.15	4480.93																	29.9923	3.99499
	443.1	355.566		443.1	5220.9		443.1	4223.42																	30.0813	3.99482
	443.05	333.541		443.05	4698.86		443.05	3778.79																	30.1703	3.99461
	443	358.111		443	4294.05		443	3573																	30.2593	3.99442
	442.95	284.386		442.95	3867.69		442.95	3235.44																	30.3483	3.9942
	442.9	283.345		442.9	3658.66		442.9	2998.11																	30.4373	3.994
	442.85	196.895		442.85	3316.94		442.85	2909.37																	30.5263	3.99376
	442.8	238.623		442.8	3189.12		442.8	2651.83																	30.6153	3.99354
	442.75	270.972		442.75	2860.25		442.75	2630.38																	30.7043	3.99326
	442.7	235.886		442.7	2847.52		442.7	2594.75																	30.7933	3.993
	442.65	254.342		442.65	2627.05		442.65	2465.43																	30.8823	3.99267
	442.6	235.486		442.6	2643.43		442.6	2343.11																	30.9713	3.99234
	442.55	172.661		442.55	2579.86		442.55	2271.63																	31.0603	3.99191
	442.5	202.945		442.5	2397.02		442.5	2350.8																	31.1493	3.99144
	442.45	195.086		442.45	2391.9		442.45	2315.71																	31.2383	3.99084
	442.4	219.672		442.4	2266.04		442.4	2108.52																	31.3273	3.99013
	442.35	182.057		442.35	2179.32		442.35	1985.98																	31.4163	3.98921
	442.3	186.507		442.3	2118.26		442.3	2123.63																	31.5053	3.98809
	442.25	192.525		442.25	1963.55		442.25	2098.74																	31.5943	3.9866
	442.2	200.112		442.2	1821.14		442.2	2018.9																	31.6833	3.98471
	442.15	166.915		442.15	1892.85		442.15	1932.68																	31.7723	3.9822
	442.1	193.293		442.1	1988.36		442.1	1825.19																	31.8613	3.97894
	442.05	190.332		442.05	1837.92		442.05	1849.56																	31.9503	3.97459
	442	152.557		442	1885.94		442	1772
	441.95	140.904		441.95	1916.17		441.95	1720.91
	441.9	159.728		441.9	1966.19		441.9	1830.33
	441.85	158.864		441.85	1800.46		441.85	1742.33
	441.8	163.313		441.8	1680.83		441.8	1632.14
	441.75	143.802		441.75	1775.13		441.75	1649.2
	441.7	148.892		441.7	1647.88		441.7	1839.78
	441.65	143.786		441.65	1648.76		441.65	1684.98
	441.6	154.99		441.6	1726.8		441.6	1625.05
	441.55	147.307		441.55	1756.09		441.55	1672.25
	441.5	161.056		441.5	1557.82		441.5	1826.65
	441.45	144.81		441.45	1603.94		441.45	1683.57
	441.4	151.148		441.4	1643.33		441.4	1724.59
	441.35	145.21		441.35	1550.3		441.35	1697.69
	441.3	136.134		441.3	1566.16		441.3	1663.53
	441.25	125.81		441.25	1628.04		441.25	1676.73
	441.2	140.408		441.2	1830.94		441.2	1650.82
	441.15	134.502		441.15	1670.01		441.15	1658.12
	441.1	119.696		441.1	1666.81		441.1	1659.3
	441.05	117.279		441.05	1529.92		441.05	1620.58
	441	102.793		441	1506.06		441	1536.55
	440.95	98.0552		440.95	1528.44		440.95	1472.14
	440.9	83.5694		440.9	1531.08		440.9	1545.8
	440.85	111.565		440.85	1554.8		440.85	1639.73
	440.8	121.601		440.8	1485.81		440.8	1510.32
	440.75	117.039		440.75	1603.01		440.75	1524.32
	440.7	125.49		440.7	1682.69		440.7	1520.35
	440.65	120.96		440.65	1572.47		440.65	1573.24
	440.6	122.177		440.6	1569.54		440.6	1630.43
	440.55	124.066		440.55	1533.88		440.55	1542.2
	440.5	138.183		440.5	1530.76		440.5	1445.55
	440.45	136.327		440.45	1533.05		440.45	1537.16
	440.4	118.575		440.4	1555.45		440.4	1503.8
	440.35	121.329		440.35	1654.2		440.35	1615.53
	440.3	155.07		440.3	1497.22		440.3	1765.38
	440.25	157.599		440.25	1497.93		440.25	1601.49
	440.2	125.314		440.2	1552.65		440.2	1694.93
	440.15	147.179		440.15	1485.84		440.15	1521.07
	440.1	107.979		440.1	1453.91		440.1	1531.88
	440.05	125.474		440.05	1418.44		440.05	1583.42
	440	102.697		440	1506.04		440	1429.28

## Sheet: Figure 3
Figure 3d	In2O3-Ar											Figure 3e	IN10-Ar											Figure 3f	IN10-CO2											Figure 3g	In2O3-Ar			Figure 3h	IN5-Ar			Figure 3i	IN10-Ar			Figure 3j	IN10-CO2
		1 ps		20 ps		50 ps		100 ps		10 ps				500 fs		1 ps		2 ps		5 ps		10 ps				500 fs		1 ps		2 ps		5 ps		10 ps			X	Y			X	Y			X	Y			X
	X	Y	X	Y	X	Y	X	Y	X	Y			X	Y	X	Y	X	Y	X	Y	X	Y			X	Y	X	Y	X	Y	X	Y	X	Y			0.00715	0.00588			0.01783	0.17751			0.06133	0.13921			0.01702
	435.151	-0.000952724	435.151	-0.00053102	435.151	-0.000390574	435.151	-0.000183037	435.151	-0.000800193			435.151	-0.00044784	435.151	-0.000406434	435.151	-0.000281159	435.151	-0.000261256	435.151	-0.000320978			435.151	-0.000431388	435.151	-0.000318386	435.151	-0.000318386	435.151	-0.000252217	435.151	-0.000157576			0.09504	0.04639			0.08384	0.24279			0.16142	0.39829			0.10491
	435.73	-0.00106	435.73	-0.000571841	435.73	-0.000378658	435.73	-0.000162744	435.73	-0.000896322			435.73	-0.000281041	435.73	-0.000245973	435.73	-0.00029264	435.73	-0.000238668	435.73	-0.000182914			435.73	-0.000502267	435.73	-0.000411214	435.73	-0.000411214	435.73	-0.000329634	435.73	-0.000132668			0.187	0.32143			0.15128	0.28639			0.2664	0.66309			0.19687
	436.31	-0.00114	436.31	-0.000645646	436.31	-0.000521379	436.31	-0.000172937	436.31	-0.000855334			436.31	-0.000451982	436.31	-0.000330939	436.31	-0.000336968	436.31	-0.000288446	436.31	-3.58024e-05			436.31	-0.000421958	436.31	-0.000298694	436.31	-0.000298694	436.31	-3.2073e-05	436.31	-7.10373e-05			0.28303	0.60444			0.22018	0.33486			0.37545	0.89221			0.2929
	436.89	-0.000945276	436.89	-0.00057977	436.89	-0.000588614	436.89	-0.000317422	436.89	-0.000766501			436.89	-0.000430891	436.89	-0.000306432	436.89	-0.000267597	436.89	-0.000283555	436.89	-4.52845e-05			436.89	-0.000618774	436.89	-0.000299585	436.89	-0.000299585	436.89	-0.000126206	436.89	-7.57361e-05			0.38313	0.82469			0.29056	0.50058			0.48939	1			0.39299
	437.47	-0.00088224	437.47	-0.000688844	437.47	-0.000442902	437.47	-0.000321506	437.47	-0.000767913			437.47	-0.000350942	437.47	-0.000369259	437.47	-0.000232833	437.47	-0.000186869	437.47	-0.000165449			437.47	-0.000608926	437.47	-0.000266056	437.47	-0.000266056	437.47	-0.000159242	437.47	-0.000121601			0.48811	1			0.36247	0.79065			0.60902	0.73281			0.49798
	438.05	-0.000930576	438.05	-0.000632843	438.05	-0.000482058	438.05	-0.00016646	438.05	-0.000769093			438.05	-0.000308844	438.05	-0.000303179	438.05	-0.000342838	438.05	-0.000230308	438.05	-8.00964e-05			438.05	-0.000519775	438.05	-0.000190216	438.05	-0.000190216	438.05	-0.00012709	438.05	-0.000150556			0.59797	0.90895			0.43593	1			0.7319	0.78042			0.60784
	438.63	-0.000821894	438.63	-0.000524252	438.63	-0.000517508	438.63	-0.000144249	438.63	-0.000763335			438.63	-0.000350567	438.63	-0.000339708	438.63	-0.000390651	438.63	-0.00023166	438.63	-0.000131464			438.63	-0.000524175	438.63	-0.000327174	438.63	-0.000327174	438.63	-0.00021047	438.63	-0.000191527			0.71109	0.91196			0.51097	0.94282			0.86129	0.67857			0.72096
	439.211	-0.000857215	439.211	-0.000491432	439.211	-0.000514067	439.211	-0.000179358	439.211	-0.000766308			439.211	-0.000555477	439.211	-0.000370034	439.211	-0.000419551	439.211	-0.000132286	439.211	-0.00012951			439.211	-0.000527414	439.211	-0.000329434	439.211	-0.000329434	439.211	-0.00013815	439.211	-0.000101876			0.83072	0.88311			0.58764	0.91562			0.9972	0.72746			0.84059
	439.791	-0.000976359	439.791	-0.000630587	439.791	-0.000534923	439.791	-0.000306384	439.791	-0.000865894			439.791	-0.000494241	439.791	-0.000402584	439.791	-0.000356921	439.791	-0.000211969	439.791	-9.83271e-05			439.791	-0.000509361	439.791	-0.000412897	439.791	-0.000412897	439.791	-0.000142577	439.791	-0.000213503			0.9536	0.86693			0.66596	0.90765			1.13717	0.63153			0.96347
	440.371	-0.000968177	440.371	-0.000678987	440.371	-0.0005099	440.371	-0.000262816	440.371	-0.000842735			440.371	-0.000545737	440.371	-0.000366114	440.371	-0.000295749	440.371	-0.000255966	440.371	-9.82989e-05			440.371	-0.000449052	440.371	-0.00038159	440.371	-0.00038159	440.371	-0.000232474	440.371	-0.000181935			1.083	0.84836			0.74597	0.82763			1.28366	0.66425			1.09286
	440.951	-0.00108	440.951	-0.000638929	440.951	-0.000556305	440.951	-0.000321916	440.951	-0.000908802			440.951	-0.000445787	440.951	-0.000366078	440.951	-0.000332783	440.951	-0.000219876	440.951	-0.000163038			440.951	-0.000471225	440.951	-0.000266304	440.951	-0.000266304	440.951	-0.000161096	440.951	-0.000115383			1.2189	0.84939			0.82771	0.95513			1.43665	0.62596			1.22877
	441.532	-0.00112	441.532	-0.000648376	441.532	-0.000487523	441.532	-0.000332271	441.532	-0.000916307			441.532	-0.000524044	441.532	-0.000329152	441.532	-0.000263837	441.532	-0.000244789	441.532	-9.6181e-05			441.532	-0.000489973	441.532	-0.000266278	441.532	-0.000266278	441.532	-0.000140927	441.532	-9.61816e-05			1.35887	0.8033			0.91122	0.94565			1.59534	0.57342			1.36874
	442.112	-0.00108	442.112	-0.000622974	442.112	-0.000510159	442.112	-0.000333214	442.112	-0.00095828			442.112	-0.000556128	442.112	-0.000396679	442.112	-0.000376744	442.112	-0.000336551	442.112	-0.000165728			442.112	-0.000486367	442.112	-0.000369818	442.112	-0.000369818	442.112	-0.00015295	442.112	-7.22133e-05			1.50536	0.82153			0.99653	0.88021			1.76543	0.43912			1.51523
	442.692	-0.00114	442.692	-0.000615823	442.692	-0.000571585	442.692	-0.000239808	442.692	-0.000796526			442.692	-0.00059196	442.692	-0.000459562	442.692	-0.00039333	442.692	-0.00029778	442.692	-0.000193326			442.692	-0.000472024	442.692	-0.000320475	442.692	-0.000320475	442.692	-0.000111481	442.692	-8.76754e-05			1.65917	0.78896			1.08369	0.65301			1.93877	0.48536			1.66904
	443.273	-0.00115	443.273	-0.000647519	443.273	-0.000551927	443.273	-0.000227817	443.273	-0.00088504			443.273	-0.000558945	443.273	-0.000469125	443.273	-0.000347938	443.273	-0.000330925	443.273	-0.000178237			443.273	-0.000450822	443.273	-0.000312799	443.273	-0.000312799	443.273	-0.000150702	443.273	-6.58241e-05			1.81786	0.77241			1.17273	0.71709			2.12106	0.53568			1.82773
	443.854	-0.00125	443.854	-0.0006936	443.854	-0.000545243	443.854	-0.000318217	443.854	-0.000922559			443.854	-0.000620351	443.854	-0.000408104	443.854	-0.000358306	443.854	-0.000350321	443.854	-0.000147177			443.854	-0.000519745	443.854	-0.000370898	443.854	-0.000370898	443.854	-0.000152421	443.854	-0.0001315			1.98713	0.77312			1.26369	0.71529			2.31068	0.5387			1.997
	444.434	-0.00119	444.434	-0.00060137	444.434	-0.000491216	444.434	-0.00032178	444.434	-0.000967917			444.434	-0.000659602	444.434	-0.000395186	444.434	-0.00039012	444.434	-0.000310428	444.434	-0.000152906			444.434	-0.000523672	444.434	-0.000390036	444.434	-0.000390036	444.434	-0.000193956	444.434	-0.000127805			2.16047	0.72052			1.35661	0.63206			2.50599	0.43981			2.17034
	445.015	-0.00116	445.015	-0.000676217	445.015	-0.000483511	445.015	-0.000386506	445.015	-0.000951435			445.015	-0.000617497	445.015	-0.000481389	445.015	-0.00044296	445.015	-0.000292502	445.015	-0.000192903			445.015	-0.000508866	445.015	-0.000323342	445.015	-0.000323342	445.015	-0.000235512	445.015	-0.000142092			2.34276	0.7222			1.45154	0.77913			2.71188	0.38314			2.35263
	445.596	-0.00124	445.596	-0.000702175	445.596	-0.000564378	445.596	-0.000333002	445.596	-0.000959828			445.596	-0.000650265	445.596	-0.000494015	445.596	-0.000505972	445.596	-0.000274415	445.596	-0.000136875			445.596	-0.000413904	445.596	-0.000306476	445.596	-0.000306476	445.596	-0.000147513	445.596	-0.000145903			2.53238	0.74469			1.54853	0.67867			2.92917	0.43358			2.54225
	446.176	-0.0012	446.176	-0.000719776	446.176	-0.000553774	446.176	-0.000324244	446.176	-0.000926071			446.176	-0.000666626	446.176	-0.000437936	446.176	-0.000483839	446.176	-0.000333225	446.176	-0.000170807			446.176	-0.000447045	446.176	-0.000240723	446.176	-0.000240723	446.176	-0.000221996	446.176	-0.000125018			2.7285	0.70563			1.64761	0.5191			3.15459	0.42786			2.73837
	446.757	-0.00131	446.757	-0.000713519	446.757	-0.000568218	446.757	-0.000313964	446.757	-0.000923268			446.757	-0.000659909	446.757	-0.00045814	446.757	-0.000407725	446.757	-0.000316059	446.757	-0.000200522			446.757	-0.000502028	446.757	-0.000293727	446.757	-0.000293727	446.757	-0.000205816	446.757	-0.000188468			2.93521	0.69551			1.74883	0.70389			3.38652	0.36815			2.94508
	447.338	-0.00135	447.338	-0.000724392	447.338	-0.000611711	447.338	-0.000313309	447.338	-0.000948181			447.338	-0.0006761	447.338	-0.000448263	447.338	-0.000367519	447.338	-0.000303632	447.338	-0.000120292			447.338	-0.000513261	447.338	-0.000400954	447.338	-0.000400954	447.338	-0.000217524	447.338	-0.00011163			3.15087	0.69219			1.85223	0.88121			3.6331	0.4327			3.16074
	447.919	-0.00134	447.919	-0.000734671	447.919	-0.000568592	447.919	-0.000380886	447.919	-0.000964964			447.919	-0.000659407	447.919	-0.000518885	447.919	-0.000404871	447.919	-0.000255381	447.919	-0.00013247			447.919	-0.000481356	447.919	-0.000371788	447.919	-0.000371788	447.919	-0.000234529	447.919	-0.000115854			3.37629	0.67349			1.95787	0.8748			3.88782	0.34019			3.38616
	448.5	-0.00133	448.5	-0.000815211	448.5	-0.000488889	448.5	-0.000363859	448.5	-0.001			448.5	-0.000633439	448.5	-0.000486064	448.5	-0.000404067	448.5	-0.000300973	448.5	-0.000161062			448.5	-0.000552936	448.5	-0.000338812	448.5	-0.000338812	448.5	-0.000242484	448.5	-4.54422e-05			3.60985	0.64776			2.06579	0.65513			4.15475	0.40763			3.61972
	449.081	-0.00136	449.081	-0.000797679	449.081	-0.000591253	449.081	-0.000362765	449.081	-0.00104			449.081	-0.000664229	449.081	-0.000444018	449.081	-0.000470614	449.081	-0.000354545	449.081	-0.000163044			449.081	-0.000514552	449.081	-0.000362736	449.081	-0.000362736	449.081	-0.00026475	449.081	-9.18049e-05			3.8548	0.67435			2.17604	0.67991			4.43144	0.36205			3.86467
	449.662	-0.00135	449.662	-0.000817337	449.662	-0.00060752	449.662	-0.000377177	449.662	-0.00112			449.662	-0.000679158	449.662	-0.000478283	449.662	-0.000448491	449.662	-0.000358996	449.662	-0.000166212			449.662	-0.000490669	449.662	-0.000386624	449.662	-0.000386624	449.662	-0.000205046	449.662	-0.000142317			4.10953	0.66416			2.28868	0.63907			4.72116	0.30424			4.11939
	450.243	-0.00144	450.243	-0.000848686	450.243	-0.000672785	450.243	-0.000371942	450.243	-0.00109			450.243	-0.000707497	450.243	-0.000521597	450.243	-0.000498203	450.243	-0.00038976	450.243	-0.000220793			450.243	-0.000525702	450.243	-0.000384906	450.243	-0.000384906	450.243	-0.00015407	450.243	-0.00012231			4.37645	0.63644			2.40374	0.52974			5.02389	0.35226			4.38632
	450.824	-0.00145	450.824	-0.000831103	450.824	-0.000698243	450.824	-0.000376066	450.824	-0.00106			450.824	-0.000699714	450.824	-0.000554099	450.824	-0.000509448	450.824	-0.00033951	450.824	-0.000223357			450.824	-0.0005064	450.824	-0.000380605	450.824	-0.000380605	450.824	-0.000207945	450.824	-0.000140991			4.65396	0.61814			2.5213	0.56958			5.33802	0.3988			4.66383
	451.406	-0.00141	451.406	-0.000851382	451.406	-0.000649096	451.406	-0.000379253	451.406	-0.00103			451.406	-0.000669532	451.406	-0.000551984	451.406	-0.000454329	451.406	-0.000318154	451.406	-0.00021417			451.406	-0.000473096	451.406	-0.000362717	451.406	-0.000362717	451.406	-0.00019172	451.406	-0.000178924			4.94286	0.61402			2.64139	0.56807			5.66924	0.27698			4.95273
	451.987	-0.00144	451.987	-0.000835615	451.987	-0.000660333	451.987	-0.000359474	451.987	-0.00103			451.987	-0.000681243	451.987	-0.000499521	451.987	-0.000431601	451.987	-0.000317909	451.987	-0.000173124			451.987	-0.000451845	451.987	-0.000381566	451.987	-0.000381566	451.987	-0.000221688	451.987	-0.000131056			5.24559	0.60258			2.76408	0.46867			6.01185	0.31736			5.25546
	452.568	-0.00144	452.568	-0.000860962	452.568	-0.000606572	452.568	-0.000420112	452.568	-0.00105			452.568	-0.000719901	452.568	-0.000525779	452.568	-0.000476976	452.568	-0.00035358	452.568	-0.000192693			452.568	-0.000480807	452.568	-0.00040217	452.568	-0.00040217	452.568	-0.000232526	452.568	-0.000153951			5.56053	0.59638			2.88941	0.38745			6.37073	0.30951			5.5704
	453.149	-0.00147	453.149	-0.000884968	453.149	-0.00064439	453.149	-0.000419371	453.149	-0.00113			453.149	-0.000758276	453.149	-0.000540225	453.149	-0.000528607	453.149	-0.000326006	453.149	-0.000187062			453.149	-0.000512913	453.149	-0.000413306	453.149	-0.000413306	453.149	-0.000252806	453.149	-0.000184223			5.89094	0.56446			3.01746	0.57056			6.74264	0.36973			5.90081
	453.731	-0.0015	453.731	-0.000928136	453.731	-0.000642711	453.731	-0.000389601	453.731	-0.00111			453.731	-0.000749367	453.731	-0.000509412	453.731	-0.000497248	453.731	-0.000373628	453.731	-0.000180626			453.731	-0.000543719	453.731	-0.000465847	453.731	-0.000465847	453.731	-0.00024636	453.731	-0.000122418			6.23355	0.57292			3.14826	0.6469			7.13327	0.31308			6.2426
	454.312	-0.00151	454.312	-0.000913206	454.312	-0.000662749	454.312	-0.000408644	454.312	-0.00116			454.312	-0.000740028	454.312	-0.000555116	454.312	-0.00052709	454.312	-0.000398292	454.312	-0.000217594			454.312	-0.000541993	454.312	-0.000422679	454.312	-0.000422679	454.312	-0.000209682	454.312	-0.000117433			6.59244	0.56048			3.2819	0.56678			7.53935	0.24331			6.6023
	454.894	-0.00153	454.894	-0.000952705	454.894	-0.000688609	454.894	-0.000408814	454.894	-0.00118			454.894	-0.000760286	454.894	-0.000671513	454.894	-0.000524814	454.894	-0.000373215	454.894	-0.000224584			454.894	-0.000606463	454.894	-0.000421287	454.894	-0.000421287	454.894	-0.000240472	454.894	-0.000132884			6.96597	0.53526			3.41842	0.45899			7.96253	0.19269			6.97584
	455.476	-0.00159	455.476	-0.000968366	455.476	-0.000701871	455.476	-0.000453757	455.476	-0.00114			455.476	-0.000748786	455.476	-0.000671768	455.476	-0.000568076	455.476	-0.000362231	455.476	-0.000229185			455.476	-0.00059761	455.476	-0.000455009	455.476	-0.000455009	455.476	-0.000287429	455.476	-0.000141203			7.35497	0.53206			3.55789	0.53779			8.40768	0.12696			7.36484
	456.057	-0.00159	456.057	-0.000963628	456.057	-0.000715009	456.057	-0.000439496	456.057	-0.00115			456.057	-0.000740209	456.057	-0.000648269	456.057	-0.000562708	456.057	-0.000383075	456.057	-0.000166786			456.057	-0.000530039	456.057	-0.000445319	456.057	-0.000445319	456.057	-0.000274381	456.057	-0.00014479			7.76187	0.49179			3.70038	0.54411			8.87073	0.19324			7.77174
	456.639	-0.00163	456.639	-0.00097906	456.639	-0.000679419	456.639	-0.000405656	456.639	-0.00119			456.639	-0.000767982	456.639	-0.000631704	456.639	-0.000565104	456.639	-0.00039063	456.639	-0.000178625			456.639	-0.000518616	456.639	-0.000454648	456.639	-0.000454648	456.639	-0.000220819	456.639	-0.000165891			8.18586	0.51273			3.84594	0.48767			9.35332	0.25299			8.19573
	457.221	-0.00167	457.221	-0.000951924	457.221	-0.000677594	457.221	-0.000413451	457.221	-0.00122			457.221	-0.000790943	457.221	-0.000648195	457.221	-0.000566076	457.221	-0.00040966	457.221	-0.000178565			457.221	-0.000520678	457.221	-0.000445565	457.221	-0.000445565	457.221	-0.000207471	457.221	-0.000160577			8.62938	0.49158			3.99465	0.3935			9.85543	0.23423			8.63925
	457.802	-0.00163	457.802	-0.000959687	457.802	-0.000711595	457.802	-0.000471331	457.802	-0.00123			457.802	-0.000791735	457.802	-0.000655254	457.802	-0.000556224	457.802	-0.000385503	457.802	-0.000219935			457.802	-0.000558454	457.802	-0.000469554	457.802	-0.000469554	457.802	-0.000236691	457.802	-0.000165148			9.09243	0.44239			4.14656	0.45934			10.3811	0.31567			9.1023
	458.384	-0.00166	458.384	-0.000968047	458.384	-0.00072416	458.384	-0.000479673	458.384	-0.00123			458.384	-0.000831335	458.384	-0.00065906	458.384	-0.000548395	458.384	-0.000358743	458.384	-0.000252552			458.384	-0.000587462	458.384	-0.000532531	458.384	-0.000532531	458.384	-0.000267824	458.384	-0.00019533			9.57502	0.47243			4.30176	0.54477			10.928	0.20123			9.58489
	458.966	-0.00176	458.966	-0.000983674	458.966	-0.000688176	458.966	-0.000438061	458.966	-0.00124			458.966	-0.000849166	458.966	-0.000679763	458.966	-0.000573931	458.966	-0.000397577	458.966	-0.000245133			458.966	-0.000624579	458.966	-0.000420338	458.966	-0.000420338	458.966	-0.000261528	458.966	-0.000164936			10.0779	0.46083			4.46032	0.54835			11.4993	0.24497			10.0878
	459.548	-0.00177	459.548	-0.000978392	459.548	-0.000742901	459.548	-0.000465158	459.548	-0.00129			459.548	-0.000846733	459.548	-0.000656276	459.548	-0.000589912	459.548	-0.000411774	459.548	-0.000208809			459.548	-0.000633135	459.548	-0.000437069	459.548	-0.000437069	459.548	-0.000247906	459.548	-0.000177873			10.6029	0.45549			4.6223	0.57457			12.0958	0.20368			10.6127
	460.13	-0.0017	460.13	-0.000979638	460.13	-0.00078149	460.13	-0.000472013	460.13	-0.00131			460.13	-0.000837444	460.13	-0.000659679	460.13	-0.00055659	460.13	-0.000403948	460.13	-0.000184247			460.13	-0.000640455	460.13	-0.000474992	460.13	-0.000474992	460.13	-0.000268465	460.13	-0.000160836			11.1497	0.42766			4.78777	0.57787			12.7168	0.17958			11.1596
	460.712	-0.00167	460.712	-0.000983612	460.712	-0.000759829	460.712	-0.000485766	460.712	-0.00133			460.712	-0.000850216	460.712	-0.000670726	460.712	-0.000559618	460.712	-0.00043959	460.712	-0.000184367			460.712	-0.000656257	460.712	-0.000457992	460.712	-0.000457992	460.712	-0.000260974	460.712	-0.000160136			11.7218	0.42382			4.95682	0.53782			13.3654	0.2016			11.7317
	461.294	-0.00174	461.294	-0.00101	461.294	-0.000739388	461.294	-0.000466904	461.294	-0.0013			461.294	-0.000828092	461.294	-0.000658531	461.294	-0.000555879	461.294	-0.000396658	461.294	-0.000175158			461.294	-0.000635539	461.294	-0.000495579	461.294	-0.000495579	461.294	-0.000256491	461.294	-0.000145425			12.3175	0.43029			5.12953	0.46432			14.0441	0.19038			12.3274
	461.876	-0.00179	461.876	-0.00107	461.876	-0.000765898	461.876	-0.000489741	461.876	-0.00133			461.876	-0.000872979	461.876	-0.000695617	461.876	-0.000534436	461.876	-0.000431715	461.876	-0.000228796			461.876	-0.000625533	461.876	-0.000479326	461.876	-0.000479326	461.876	-0.000252772	461.876	-0.000123815			12.9393	0.4143			5.30596	0.43904			14.7505	0.08458			12.9491
	462.459	-0.00179	462.459	-0.00109	462.459	-0.000743885	462.459	-0.000442421	462.459	-0.00133			462.459	-0.000898912	462.459	-0.000694994	462.459	-0.000581609	462.459	-0.000426451	462.459	-0.000236635			462.459	-0.000646136	462.459	-0.000487042	462.459	-0.000487042	462.459	-0.000290542	462.459	-0.000126586			13.5887	0.40725			5.48621	0.41607			15.4861	0.17274			13.5986
	463.041	-0.00182	463.041	-0.00111	463.041	-0.000713272	463.041	-0.000438024	463.041	-0.00129			463.041	-0.000877801	463.041	-0.000696727	463.041	-0.000585889	463.041	-0.00042842	463.041	-0.000233638			463.041	-0.000630302	463.041	-0.000494619	463.041	-0.000494619	463.041	-0.000284368	463.041	-0.000181476			14.2658	0.39602			5.67034	0.44679			16.2544	0.16766			14.2756
	463.623	-0.00184	463.623	-0.00109	463.623	-0.000781543	463.623	-0.000444121	463.623	-0.00131			463.623	-0.000899226	463.623	-0.000721045	463.623	-0.000621052	463.623	-0.00040843	463.623	-0.000249911			463.623	-0.000675542	463.623	-0.000507885	463.623	-0.000507885	463.623	-0.00027451	463.623	-0.000175633			14.9722	0.39134			5.85846	0.42439			17.0584	0.11987			14.982
	464.205	-0.0019	464.205	-0.00108	464.205	-0.000815441	464.205	-0.000457382	464.205	-0.00136			464.205	-0.000939672	464.205	-0.000707888	464.205	-0.000625458	464.205	-0.000439361	464.205	-0.000232071			464.205	-0.000711043	464.205	-0.000524753	464.205	-0.000524753	464.205	-0.000296087	464.205	-0.000158889			15.7087	0.37214			6.05064	0.50986			17.8958	0.11772			15.7185
	464.788	-0.00187	464.788	-0.00107	464.788	-0.000796009	464.788	-0.000478111	464.788	-0.00137			464.788	-0.000937206	464.788	-0.000736439	464.788	-0.000651592	464.788	-0.000465555	464.788	-0.000256506			464.788	-0.000687858	464.788	-0.000499235	464.788	-0.000499235	464.788	-0.00027678	464.788	-0.000143797			16.4777	0.37859			6.24697	0.55463			18.7674	0.16531			16.4876
	465.37	-0.00193	465.37	-0.00107	465.37	-0.00077154	465.37	-0.000474529	465.37	-0.00137			465.37	-0.000901518	465.37	-0.00072574	465.37	-0.000643557	465.37	-0.000419189	465.37	-0.000239515			465.37	-0.000726079	465.37	-0.000500236	465.37	-0.000500236	465.37	-0.000275759	465.37	-0.000180815			17.2801	0.33405			6.44754	0.54417			19.6772	0.08761			17.29
	465.953	-0.00193	465.953	-0.00103	465.953	-0.000774159	465.953	-0.000492041	465.953	-0.00137			465.953	-0.000957511	465.953	-0.000760571	465.953	-0.000639933	465.953	-0.000418586	465.953	-0.000242797			465.953	-0.000743566	465.953	-0.000542339	465.953	-0.000542339	465.953	-0.000275305	465.953	-0.000207858			18.1175	0.35159			6.65245	0.43472			20.6294	0.15301			18.1274
	466.535	-0.00193	466.535	-0.00108	466.535	-0.000822728	466.535	-0.000510954	466.535	-0.0014			466.535	-0.001	466.535	-0.000781219	466.535	-0.000624796	466.535	-0.000424753	466.535	-0.000240348			466.535	-0.000726029	466.535	-0.000595715	466.535	-0.000595715	466.535	-0.000245779	466.535	-0.000212648			18.9907	0.34716			6.86178	0.44653			21.6214	0.17443			19.0006
	467.118	-0.00195	467.118	-0.00111	467.118	-0.000838371	467.118	-0.000480285	467.118	-0.00136			467.118	-0.000987692	467.118	-0.000758587	467.118	-0.00059919	467.118	-0.000412396	467.118	-0.000224677			467.118	-0.000731125	467.118	-0.000569634	467.118	-0.000569634	467.118	-0.000306566	467.118	-0.000189244			19.9005	0.35205			7.07563	0.35992			22.6557	0.12444			19.9104
	467.7	-0.00196	467.7	-0.00109	467.7	-0.000786285	467.7	-0.000490185	467.7	-0.00142			467.7	-0.000958701	467.7	-0.00071278	467.7	-0.000585429	467.7	-0.00042717	467.7	-0.00021903			467.7	-0.000688108	467.7	-0.000529922	467.7	-0.000529922	467.7	-0.00031319	467.7	-0.000166769			20.8527	0.36706			7.29411	0.48427			23.7373	0.10597			20.8626
	468.283	-0.00194	468.283	-0.00113	468.283	-0.000817294	468.283	-0.00047432	468.283	-0.00143			468.283	-0.000968718	468.283	-0.000735035	468.283	-0.000590006	468.283	-0.000414769	468.283	-0.000231147			468.283	-0.000708327	468.283	-0.000512812	468.283	-0.000512812	468.283	-0.000286421	468.283	-0.00018097			21.8447	0.3178			7.5173	0.46045			24.8628	0.14525			21.8546
	468.866	-0.00194	468.866	-0.00111	468.866	-0.000759351	468.866	-0.000484278	468.866	-0.00139			468.866	-0.000956033	468.866	-0.000794177	468.866	-0.00062292	468.866	-0.000434951	468.866	-0.000222857			468.866	-0.000725271	468.866	-0.00056162	468.866	-0.00056162	468.866	-0.000280094	468.866	-0.00017717			22.8791	0.34354			7.74531	0.43758			26.0387	0.15895			22.8889
	469.449	-0.00195	469.449	-0.00111	469.449	-0.000804378	469.449	-0.000473759	469.449	-0.00141			469.449	-0.000987606	469.449	-0.000794329	469.449	-0.000645907	469.449	-0.000435604	469.449	-0.000255394			469.449	-0.000711202	469.449	-0.000553166	469.449	-0.000553166	469.449	-0.00027403	469.449	-0.000155081			23.959	0.31677			7.97825	0.34876			27.2635	0.08682			23.9688
	470.032	-0.00197	470.032	-0.00115	470.032	-0.000784659	470.032	-0.000477174	470.032	-0.00146			470.032	-0.00101	470.032	-0.000754103	470.032	-0.00067714	470.032	-0.000459992	470.032	-0.000246467			470.032	-0.000743769	470.032	-0.00058136	470.032	-0.00058136	470.032	-0.000311779	470.032	-0.000218999			25.0845	0.30653			8.21622	0.33028			28.5436	0.09852			25.0943
	470.615	-0.00198	470.615	-0.00118	470.615	-0.000828155	470.615	-0.000477175	470.615	-0.00146			470.615	-0.00103	470.615	-0.00080838	470.615	-0.000669466	470.615	-0.000471396	470.615	-0.000253625			470.615	-0.000750443	470.615	-0.000571486	470.615	-0.000571486	470.615	-0.000299587	470.615	-0.000218202			26.2604	0.30083			8.45933	0.47077			29.8782	0.06294			26.2703
	471.197	-0.00202	471.197	-0.00114	471.197	-0.000879588	471.197	-0.000505736	471.197	-0.00146			471.197	-0.00103	471.197	-0.000773566	471.197	-0.000691507	471.197	-0.000439886	471.197	-0.000269037			471.197	-0.000770822	471.197	-0.000589655	471.197	-0.000589655	471.197	-0.000295294	471.197	-0.000185879			27.4868	0.30742			8.7077	0.43386			31.2715	0.02644			27.4967
	471.781	-0.00205	471.781	-0.00114	471.781	-0.000845212	471.781	-0.000509024	471.781	-0.00148			471.781	-0.00101	471.781	-0.000798866	471.781	-0.000655866	471.781	-0.00044485	471.781	-0.000262986			471.781	-0.000771001	471.781	-0.000588766	471.781	-0.000588766	471.781	-0.00028267	471.781	-0.000194754			28.7669	0.30467			8.96142	0.47177			32.7265	0.04695			28.7768
	472.364	-0.00203	472.364	-0.00113	472.364	-0.000832235	472.364	-0.000515741	472.364	-0.00146			472.364	-0.000992931	472.364	-0.000824573	472.364	-0.000651129	472.364	-0.000479829	472.364	-0.000279108			472.364	-0.000807353	472.364	-0.000579163	472.364	-0.000579163	472.364	-0.000310627	472.364	-0.000214081			30.1015	0.26539			9.22063	0.36389			34.2426	0.06845			30.1114
	472.947	-0.00208	472.947	-0.0012	472.947	-0.000851855	472.947	-0.000509065	472.947	-0.00146			472.947	-0.00105	472.947	-0.000850609	472.947	-0.000664585	472.947	-0.000455742	472.947	-0.000270913			472.947	-0.000834317	472.947	-0.000641903	472.947	-0.000641903	472.947	-0.000324046	472.947	-0.000179574			31.4948	0.26837			9.48544	0.45263			35.8222	0.03625			31.5047
	473.53	-0.00207	473.53	-0.00117	473.53	-0.000852672	473.53	-0.000479928	473.53	-0.00145			473.53	-0.00108	473.53	-0.000843301	473.53	-0.000670863	473.53	-0.000454437	473.53	-0.000294529			473.53	-0.000817779	473.53	-0.000645986	473.53	-0.000645986	473.53	-0.000305948	473.53	-0.000177717			32.9482	0.2771			9.75597	0.4047			37.4718	0.11107			32.9581
	474.113	-0.00205	474.113	-0.00114	474.113	-0.000798013	474.113	-0.000496106	474.113	-0.00148			474.113	-0.00103	474.113	-0.000856405	474.113	-0.000666013	474.113	-0.000460516	474.113	-0.000297401			474.113	-0.000846337	474.113	-0.000624843	474.113	-0.000624843	474.113	-0.000290934	474.113	-0.00016554			34.4643	0.2917			10.0323	0.34015			39.1954	0.15533			34.4742
	474.696	-0.00206	474.696	-0.0011	474.696	-0.000795521	474.696	-0.000531565	474.696	-0.00153			474.696	-0.00103	474.696	-0.000852422	474.696	-0.000681014	474.696	-0.00047015	474.696	-0.000290302			474.696	-0.000821602	474.696	-0.00062302	474.696	-0.00062302	474.696	-0.000303348	474.696	-0.000151066			36.0456	0.2628			10.3147	0.47494			40.9915	0.11211			36.0554
	475.28	-0.00208	475.28	-0.00112	475.28	-0.000842937	475.28	-0.000516951	475.28	-0.00156			475.28	-0.00107	475.28	-0.000861112	475.28	-0.00070523	475.28	-0.000487391	475.28	-0.000277925			475.28	-0.000771744	475.28	-0.00059053	475.28	-0.00059053	475.28	-0.000318654	475.28	-0.000154736			37.6951	0.23684			10.6031	0.34741			42.8665	0.09368			37.705
	475.863	-0.00214	475.863	-0.0012	475.863	-0.000848447	475.863	-0.000543564	475.863	-0.00154			475.863	-0.00111	475.863	-0.000860854	475.863	-0.000706987	475.863	-0.000481632	475.863	-0.000290387			475.863	-0.00079106	475.863	-0.000611179	475.863	-0.000611179	475.863	-0.000310095	475.863	-0.000199641			39.4188	0.25823			10.8978	0.17485			44.8221	0.03314			39.4286
	476.446	-0.00214	476.446	-0.00116	476.446	-0.000817883	476.446	-0.000511868	476.446	-0.00152			476.446	-0.00105	476.446	-0.000836281	476.446	-0.000721723	476.446	-0.000488278	476.446	-0.000280242			476.446	-0.000788424	476.446	-0.000634408	476.446	-0.000634408	476.446	-0.000335672	476.446	-0.000162008			41.2148	0.25393			11.1988	0.11289			46.8623	0.04065			41.2247
	477.03	-0.00211	477.03	-0.00115	477.03	-0.000847493	477.03	-0.000508001	477.03	-0.00149			477.03	-0.00108	477.03	-0.000854873	477.03	-0.000705183	477.03	-0.000474868	477.03	-0.000314461			477.03	-0.00079111	477.03	-0.000634712	477.03	-0.000634712	477.03	-0.000300474	477.03	-0.000171145			43.0898	0.2493			11.5064	0.30089			48.992	0.13997			43.0997
	477.613	-0.00214	477.613	-0.00122	477.613	-0.000875388	477.613	-0.000492328	477.613	-0.00149			477.613	-0.00113	477.613	-0.000880253	477.613	-0.000700976	477.613	-0.000476238	477.613	-0.000333662			477.613	-0.000827795	477.613	-0.000633856	477.613	-0.000633856	477.613	-0.000329752	477.613	-0.000223761			45.0454	0.22282			11.8206	0.44457							45.0553
	478.197	-0.00215	478.197	-0.00118	478.197	-0.000857151	478.197	-0.000536998	478.197	-0.00145			478.197	-0.00107	478.197	-0.000835467	478.197	-0.000692927	478.197	-0.000481219	478.197	-0.000283821			478.197	-0.000816768	478.197	-0.000637042	478.197	-0.000637042	478.197	-0.000325171	478.197	-0.00024009			47.0856	0.20227			12.1415	0.33174							47.0955
	478.781	-0.00214	478.781	-0.00114	478.781	-0.00081999	478.781	-0.000515551	478.781	-0.00147			478.781	-0.00113	478.781	-0.000866532	478.781	-0.000689711	478.781	-0.000485622	478.781	-0.000316869			478.781	-0.000821289	478.781	-0.000667927	478.781	-0.000667927	478.781	-0.000340848	478.781	-0.00022421			49.2153	0.21524			12.4694	0.24588							49.2252
	479.364	-0.00214	479.364	-0.00112	479.364	-0.000839861	479.364	-0.000525265	479.364	-0.00153			479.364	-0.00115	479.364	-0.000908405	479.364	-0.00070133	479.364	-0.000474988	479.364	-0.000331857			479.364	-0.000809001	479.364	-0.000665455	479.364	-0.000665455	479.364	-0.000346459	479.364	-0.000201364							12.8044	0.353
	479.948	-0.00218	479.948	-0.00116	479.948	-0.000886723	479.948	-0.000542134	479.948	-0.00155			479.948	-0.00109	479.948	-0.000896005	479.948	-0.000661322	479.948	-0.000467337	479.948	-0.000267444			479.948	-0.000875298	479.948	-0.000677463	479.948	-0.000677463	479.948	-0.000322666	479.948	-0.000169253							13.1466	0.48279
	480.532	-0.00219	480.532	-0.00119	480.532	-0.000849034	480.532	-0.000561817	480.532	-0.00154			480.532	-0.00109	480.532	-0.000959923	480.532	-0.000700613	480.532	-0.000455914	480.532	-0.000232985			480.532	-0.000856495	480.532	-0.000715432	480.532	-0.000715432	480.532	-0.000339702	480.532	-0.000203485							13.4963	0.3822
	481.116	-0.00217	481.116	-0.00121	481.116	-0.00081332	481.116	-0.000520358	481.116	-0.00151			481.116	-0.00114	481.116	-0.000898582	481.116	-0.000730169	481.116	-0.000466898	481.116	-0.000260176			481.116	-0.000769718	481.116	-0.000676826	481.116	-0.000676826	481.116	-0.000334337	481.116	-0.000220509							13.8534	0.33348
	481.7	-0.00221	481.7	-0.0012	481.7	-0.00083692	481.7	-0.000529681	481.7	-0.00156			481.7	-0.00114	481.7	-0.000869735	481.7	-0.000722322	481.7	-0.000465569	481.7	-0.000284167			481.7	-0.000785069	481.7	-0.000643788	481.7	-0.000643788	481.7	-0.000313905	481.7	-0.000191336							14.2183	0.34809
	482.283	-0.00219	482.283	-0.00119	482.283	-0.000889691	482.283	-0.000520657	482.283	-0.00155			482.283	-0.00114	482.283	-0.000894725	482.283	-0.000725741	482.283	-0.000423604	482.283	-0.00031434			482.283	-0.000771709	482.283	-0.000624869	482.283	-0.000624869	482.283	-0.000330818	482.283	-0.00014956							14.5911	0.47455
	482.867	-0.00218	482.867	-0.00119	482.867	-0.000840268	482.867	-0.00053216	482.867	-0.00152			482.867	-0.00113	482.867	-0.000929832	482.867	-0.000723096	482.867	-0.00043452	482.867	-0.000284708			482.867	-0.000781901	482.867	-0.000647791	482.867	-0.000647791	482.867	-0.000351201	482.867	-0.000190411							14.9719	0.37358
	483.451	-0.0022	483.451	-0.00119	483.451	-0.000868094	483.451	-0.000530433	483.451	-0.00152			483.451	-0.00108	483.451	-0.000889224	483.451	-0.000677081	483.451	-0.000487528	483.451	-0.000245417			483.451	-0.000822619	483.451	-0.00069268	483.451	-0.00069268	483.451	-0.000330648	483.451	-0.000208254							15.3609	0.34963
	484.036	-0.00219	484.036	-0.00118	484.036	-0.000833179	484.036	-0.000523821	484.036	-0.00148			484.036	-0.00107	484.036	-0.000812273	484.036	-0.000664534	484.036	-0.000457416	484.036	-0.000219551			484.036	-0.000761271	484.036	-0.000678417	484.036	-0.000678417	484.036	-0.000321867	484.036	-0.000208121							15.7584	0.31242
	484.62	-0.00215	484.62	-0.00118	484.62	-0.000830546	484.62	-0.000496864	484.62	-0.00147			484.62	-0.00104	484.62	-0.000845909	484.62	-0.000667133	484.62	-0.000459136	484.62	-0.000269278			484.62	-0.000771102	484.62	-0.000691009	484.62	-0.000691009	484.62	-0.000341708	484.62	-0.000221472							16.1644	0.27463
	485.204	-0.00221	485.204	-0.00116	485.204	-0.000847126	485.204	-0.000484181	485.204	-0.00149			485.204	-0.00111	485.204	-0.000877854	485.204	-0.000690954	485.204	-0.000487023	485.204	-0.000268367			485.204	-0.000766105	485.204	-0.000672879	485.204	-0.000672879	485.204	-0.00028985	485.204	-0.000199894							16.5792	0.2888
	485.788	-0.0022	485.788	-0.00118	485.788	-0.000818248	485.788	-0.000481775	485.788	-0.0015			485.788	-0.00115	485.788	-0.00088594	485.788	-0.00066994	485.788	-0.000498619	485.788	-0.000286682			485.788	-0.000778187	485.788	-0.000647386	485.788	-0.000647386	485.788	-0.000339695	485.788	-0.000158872							17.003	0.36726
	486.372	-0.00224	486.372	-0.00122	486.372	-0.000890668	486.372	-0.000522431	486.372	-0.00148			486.372	-0.00115	486.372	-0.000840936	486.372	-0.00062106	486.372	-0.000472501	486.372	-0.000265358			486.372	-0.000764585	486.372	-0.000657658	486.372	-0.000657658	486.372	-0.000333004	486.372	-0.000186913							17.4359	0.24958
	486.957	-0.00228	486.957	-0.00119	486.957	-0.00090804	486.957	-0.000511771	486.957	-0.00154			486.957	-0.00115	486.957	-0.000879341	486.957	-0.000658607	486.957	-0.000461996	486.957	-0.000269651			486.957	-0.00078245	486.957	-0.000695134	486.957	-0.000695134	486.957	-0.000368115	486.957	-0.000229582							17.8782	0.31633
	487.541	-0.00226	487.541	-0.00115	487.541	-0.000890809	487.541	-0.000489402	487.541	-0.0015			487.541	-0.00112	487.541	-0.000910961	487.541	-0.000694452	487.541	-0.000459589	487.541	-0.000287202			487.541	-0.000751848	487.541	-0.000581052	487.541	-0.000581052	487.541	-0.000378394	487.541	-0.000194326							18.33	0.3906
	488.125	-0.00223	488.125	-0.00115	488.125	-0.000906308	488.125	-0.00050928	488.125	-0.00149			488.125	-0.00106	488.125	-0.000918606	488.125	-0.000650678	488.125	-0.000444155	488.125	-0.000258752			488.125	-0.000782589	488.125	-0.000608182	488.125	-0.000608182	488.125	-0.000347079	488.125	-0.000200495							18.7916	0.26048
	488.71	-0.0022	488.71	-0.00119	488.71	-0.000892742	488.71	-0.000504201	488.71	-0.00149			488.71	-0.00114	488.71	-0.000906823	488.71	-0.000645552	488.71	-0.000483548	488.71	-0.000246861			488.71	-0.000803017	488.71	-0.000703426	488.71	-0.000703426	488.71	-0.000352784	488.71	-0.000243303							19.2632	0.23246
	489.295	-0.00217	489.295	-0.00118	489.295	-0.000850813	489.295	-0.000515385	489.295	-0.00152			489.295	-0.00119	489.295	-0.000922797	489.295	-0.000633748	489.295	-0.000496302	489.295	-0.000301795			489.295	-0.000799295	489.295	-0.000698844	489.295	-0.000698844	489.295	-0.000385037	489.295	-0.000204668							19.7449	0.39998
	489.879	-0.00218	489.879	-0.00116	489.879	-0.000827452	489.879	-0.000528127	489.879	-0.00155			489.879	-0.00113	489.879	-0.000876476	489.879	-0.000608598	489.879	-0.000462548	489.879	-0.000272771			489.879	-0.000788922	489.879	-0.000657152	489.879	-0.000657152	489.879	-0.000362462	489.879	-0.000186061							20.237	0.33767
	490.464	-0.00222	490.464	-0.00119	490.464	-0.000867126	490.464	-0.000535556	490.464	-0.00151			490.464	-0.00114	490.464	-0.00089561	490.464	-0.000632421	490.464	-0.000414207	490.464	-0.000265009			490.464	-0.000759902	490.464	-0.000678356	490.464	-0.000678356	490.464	-0.000339424	490.464	-0.000160205							20.7398	0.33648
	491.048	-0.00216	491.048	-0.00115	491.048	-0.00085159	491.048	-0.000522491	491.048	-0.00147			491.048	-0.00112	491.048	-0.000876314	491.048	-0.000611403	491.048	-0.000394566	491.048	-0.000239088			491.048	-0.000776267	491.048	-0.000664863	491.048	-0.000664863	491.048	-0.000360688	491.048	-0.00017117							21.2535	0.28223
	491.633	-0.00221	491.633	-0.00116	491.633	-0.000895044	491.633	-0.000524274	491.633	-0.00146			491.633	-0.00115	491.633	-0.000892777	491.633	-0.000619067	491.633	-0.00043429	491.633	-0.000272597			491.633	-0.000817284	491.633	-0.000661787	491.633	-0.000661787	491.633	-0.000336524	491.633	-0.000181362							21.7782	0.29964
	492.218	-0.00222	492.218	-0.00113	492.218	-0.000843668	492.218	-0.00049264	492.218	-0.00148			492.218	-0.00113	492.218	-0.000867629	492.218	-0.000612025	492.218	-0.000433067	492.218	-0.000249171			492.218	-0.000807384	492.218	-0.000670166	492.218	-0.000670166	492.218	-0.000400744	492.218	-0.000232562							22.3143	0.27388
	492.803	-0.00222	492.803	-0.00112	492.803	-0.000796998	492.803	-0.000515845	492.803	-0.00148			492.803	-0.0011	492.803	-0.000871133	492.803	-0.000618875	492.803	-0.000394004	492.803	-0.000230872			492.803	-0.000779411	492.803	-0.000690748	492.803	-0.000690748	492.803	-0.000356493	492.803	-0.000190656							22.8619	0.23317
	493.388	-0.00219	493.388	-0.00109	493.388	-0.000841211	493.388	-0.000497712	493.388	-0.00145			493.388	-0.00115	493.388	-0.000865009	493.388	-0.000614944	493.388	-0.000420157	493.388	-0.000224508			493.388	-0.000715976	493.388	-0.00066418	493.388	-0.00066418	493.388	-0.000285815	493.388	-0.000162143							23.4214	0.27672
	493.973	-0.00214	493.973	-0.00114	493.973	-0.000812823	493.973	-0.00047611	493.973	-0.00139			493.973	-0.0011	493.973	-0.000850893	493.973	-0.000620583	493.973	-0.000423462	493.973	-0.000245081			493.973	-0.000724207	493.973	-0.000674544	493.973	-0.000674544	493.973	-0.000306141	493.973	-0.000148652							23.993	0.277
	494.558	-0.00213	494.558	-0.00115	494.558	-0.000809903	494.558	-0.000446033	494.558	-0.00138			494.558	-0.00112	494.558	-0.000861872	494.558	-0.000659311	494.558	-0.000420908	494.558	-0.000244008			494.558	-0.000768488	494.558	-0.000649826	494.558	-0.000649826	494.558	-0.000322283	494.558	-0.000178891							24.5769	0.29499
	495.143	-0.00213	495.143	-0.00113	495.143	-0.000793193	495.143	-0.000488699	495.143	-0.00145			495.143	-0.00115	495.143	-0.000884927	495.143	-0.000677617	495.143	-0.000453061	495.143	-0.000260798			495.143	-0.000761915	495.143	-0.000660545	495.143	-0.000660545	495.143	-0.000347682	495.143	-0.000219586							25.1734	0.18191
	495.728	-0.00214	495.728	-0.00111	495.728	-0.000812885	495.728	-0.000536978	495.728	-0.00141			495.728	-0.00108	495.728	-0.000866773	495.728	-0.000623194	495.728	-0.000447056	495.728	-0.000273034			495.728	-0.000725655	495.728	-0.000671007	495.728	-0.000671007	495.728	-0.000346859	495.728	-0.000224735							25.7828	0.0686
	496.313	-0.00212	496.313	-0.00114	496.313	-0.00083413	496.313	-0.000482565	496.313	-0.0014			496.313	-0.00106	496.313	-0.000862859	496.313	-0.000623109	496.313	-0.000430261	496.313	-0.000259254			496.313	-0.000693718	496.313	-0.000683896	496.313	-0.000683896	496.313	-0.000330899	496.313	-0.000162788							26.4054	0.139
	496.898	-0.00201	496.898	-0.00112	496.898	-0.00081234	496.898	-0.000488959	496.898	-0.00137			496.898	-0.00112	496.898	-0.000820001	496.898	-0.000585932	496.898	-0.000448306	496.898	-0.00022834			496.898	-0.000708953	496.898	-0.000651605	496.898	-0.000651605	496.898	-0.000303655	496.898	-0.000191804							27.0414	0.14532
	497.483	-0.00197	497.483	-0.00106	497.483	-0.000806549	497.483	-0.000487	497.483	-0.00132			497.483	-0.00112	497.483	-0.000840449	497.483	-0.000599315	497.483	-0.000438717	497.483	-0.000239195			497.483	-0.000666059	497.483	-0.000646388	497.483	-0.000646388	497.483	-0.000358124	497.483	-0.000195762							27.6912	0.22631
	498.069	-0.00202	498.069	-0.00104	498.069	-0.000745246	498.069	-0.000468881	498.069	-0.00133			498.069	-0.00112	498.069	-0.000872735	498.069	-0.000584289	498.069	-0.000384359	498.069	-0.000232114			498.069	-0.000607329	498.069	-0.000613721	498.069	-0.000613721	498.069	-0.000280314	498.069	-0.000208284							28.355	0.28012
	498.654	-0.00204	498.654	-0.00109	498.654	-0.000757384	498.654	-0.000499923	498.654	-0.00131			498.654	-0.00106	498.654	-0.00083824	498.654	-0.000571929	498.654	-0.000359836	498.654	-0.000217574			498.654	-0.000691924	498.654	-0.000664989	498.654	-0.000664989	498.654	-0.000323733	498.654	-0.000214772							29.0331	0.29817
	499.24	-0.00197	499.24	-0.00108	499.24	-0.000773471	499.24	-0.000474478	499.24	-0.00132			499.24	-0.00107	499.24	-0.000802064	499.24	-0.000533217	499.24	-0.000353185	499.24	-0.000245875			499.24	-0.000722041	499.24	-0.000650187	499.24	-0.000650187	499.24	-0.000343926	499.24	-0.000173521							29.7259	0.2494
	499.825	-0.00193	499.825	-0.00107	499.825	-0.000774641	499.825	-0.000438829	499.825	-0.00135			499.825	-0.00114	499.825	-0.000824984	499.825	-0.000537595	499.825	-0.000376716	499.825	-0.000234018			499.825	-0.000668733	499.825	-0.000662208	499.825	-0.000662208	499.825	-0.000403228	499.825	-0.000168853							30.4337	0.25354
	500.411	-0.00197	500.411	-0.0011	500.411	-0.000794082	500.411	-0.00044616	500.411	-0.00137			500.411	-0.00113	500.411	-0.000771217	500.411	-0.000517424	500.411	-0.000409864	500.411	-0.000237256			500.411	-0.000673038	500.411	-0.000633767	500.411	-0.000633767	500.411	-0.000370222	500.411	-0.000246289							31.1567	0.30748
	500.996	-0.00199	500.996	-0.0011	500.996	-0.000769353	500.996	-0.000469071	500.996	-0.0014			500.996	-0.00108	500.996	-0.000840999	500.996	-0.000492939	500.996	-0.000406954	500.996	-0.000234431			500.996	-0.00065783	500.996	-0.000607601	500.996	-0.000607601	500.996	-0.000327653	500.996	-0.000207712							31.8954	0.27989
	501.582	-0.00198	501.582	-0.00107	501.582	-0.000770064	501.582	-0.000500551	501.582	-0.00134			501.582	-0.00103	501.582	-0.00079296	501.582	-0.000535687	501.582	-0.000375899	501.582	-0.000162017			501.582	-0.000653955	501.582	-0.000625539	501.582	-0.000625539	501.582	-0.00032515	501.582	-0.000143514							32.65	0.32766
	502.167	-0.00189	502.167	-0.00102	502.167	-0.000712677	502.167	-0.000440115	502.167	-0.00127			502.167	-0.00104	502.167	-0.000777753	502.167	-0.000519078	502.167	-0.000426586	502.167	-0.000194646			502.167	-0.000614731	502.167	-0.000607587	502.167	-0.000607587	502.167	-0.000301185	502.167	-0.000140603							33.4209	0.40617
	502.753	-0.0019	502.753	-0.00109	502.753	-0.000763202	502.753	-0.000485338	502.753	-0.00126			502.753	-0.00107	502.753	-0.000781079	502.753	-0.000570233	502.753	-0.000416908	502.753	-0.000244605			502.753	-0.000687987	502.753	-0.000589616	502.753	-0.000589616	502.753	-0.000253591	502.753	-0.00019772							34.2085	0.28182
	503.339	-0.00192	503.339	-0.0011	503.339	-0.000785571	503.339	-0.000433049	503.339	-0.00126			503.339	-0.00105	503.339	-0.000785263	503.339	-0.000563925	503.339	-0.000376784	503.339	-0.000246929			503.339	-0.000662242	503.339	-0.000605698	503.339	-0.000605698	503.339	-0.000301882	503.339	-0.000193047							35.0131	0.24073
	503.925	-0.00193	503.925	-0.00103	503.925	-0.000759546	503.925	-0.000457012	503.925	-0.00131			503.925	-0.000993662	503.925	-0.000758256	503.925	-0.000514554	503.925	-0.000376927	503.925	-0.000160697			503.925	-0.000670876	503.925	-0.000594465	503.925	-0.000594465	503.925	-0.000360026	503.925	-0.000179344							35.8351	0.33469
	504.51	-0.00192	504.51	-0.00103	504.51	-0.000781542	504.51	-0.000507741	504.51	-0.00133			504.51	-0.000975553	504.51	-0.000723076	504.51	-0.000508851	504.51	-0.000360751	504.51	-0.000162321			504.51	-0.00067788	504.51	-0.000545906	504.51	-0.000545906	504.51	-0.000330701	504.51	-0.000203834							36.6748	0.29669
	505.096	-0.00189	505.096	-0.00103	505.096	-0.000751518	505.096	-0.000470095	505.096	-0.0013			505.096	-0.00096619	505.096	-0.000773295	505.096	-0.000499607	505.096	-0.000370763	505.096	-0.00023755			505.096	-0.000633244	505.096	-0.00053947	505.096	-0.00053947	505.096	-0.00030412	505.096	-0.000147517							37.5326	0.18368
	505.682	-0.00182	505.682	-0.00103	505.682	-0.000747224	505.682	-0.000458377	505.682	-0.00123			505.682	-0.000960817	505.682	-0.000757964	505.682	-0.00052925	505.682	-0.000355236	505.682	-0.000293392			505.682	-0.000630992	505.682	-0.000534362	505.682	-0.000534362	505.682	-0.000303073	505.682	-0.000136772							38.409	0.26257
	506.268	-0.00185	506.268	-0.00104	506.268	-0.000750885	506.268	-0.000417567	506.268	-0.00123			506.268	-0.000953639	506.268	-0.000779158	506.268	-0.000489125	506.268	-0.000359573	506.268	-0.000241164			506.268	-0.000706805	506.268	-0.00057385	506.268	-0.00057385	506.268	-0.000302631	506.268	-0.00017275							39.3044	0.29689
	506.854	-0.0018	506.854	-0.000985001	506.854	-0.000742189	506.854	-0.000427224	506.854	-0.00128			506.854	-0.000975688	506.854	-0.000729609	506.854	-0.000469533	506.854	-0.000356795	506.854	-0.000236676			506.854	-0.000672335	506.854	-0.000562539	506.854	-0.000562539	506.854	-0.000284787	506.854	-0.000150481							40.219	0.30921
	507.441	-0.00184	507.441	-0.000981097	507.441	-0.000736541	507.441	-0.000491784	507.441	-0.00125			507.441	-0.000954183	507.441	-0.000674002	507.441	-0.00043758	507.441	-0.000347686	507.441	-0.0002361			507.441	-0.000656891	507.441	-0.000535951	507.441	-0.000535951	507.441	-0.000261526	507.441	-0.000136444							41.1534	0.27604
	508.027	-0.00178	508.027	-0.000986425	508.027	-0.000704428	508.027	-0.000462465	508.027	-0.00116			508.027	-0.000949103	508.027	-0.000683314	508.027	-0.000491544	508.027	-0.000386731	508.027	-0.000211717			508.027	-0.000604133	508.027	-0.000514115	508.027	-0.000514115	508.027	-0.000303203	508.027	-0.000134146							42.108	0.16847
	508.613	-0.00177	508.613	-0.00101	508.613	-0.000703127	508.613	-0.000433193	508.613	-0.00118			508.613	-0.000920095	508.613	-0.000696616	508.613	-0.000468943	508.613	-0.000350883	508.613	-0.00019639			508.613	-0.000631538	508.613	-0.000471404	508.613	-0.000471404	508.613	-0.000319367	508.613	-0.00016192							43.0833	0.13308
	509.199	-0.00173	509.199	-0.001	509.199	-0.000708267	509.199	-0.000432446	509.199	-0.00115			509.199	-0.000940083	509.199	-0.000673366	509.199	-0.000463793	509.199	-0.000289182	509.199	-0.000187404			509.199	-0.000671247	509.199	-0.000525489	509.199	-0.000525489	509.199	-0.000263764	509.199	-0.000215513							44.0796	0.1155
	509.786	-0.00175	509.786	-0.000992893	509.786	-0.000720879	509.786	-0.000468043	509.786	-0.0012			509.786	-0.000965065	509.786	-0.000681086	509.786	-0.000468125	509.786	-0.000390539	509.786	-0.000167986			509.786	-0.000707127	509.786	-0.000553624	509.786	-0.000553624	509.786	-0.000306019	509.786	-0.000183288							45.0974	0.10523
	510.372	-0.00176	510.372	-0.000943987	510.372	-0.000707788	510.372	-0.00041853	510.372	-0.00115			510.372	-0.000949087	510.372	-0.000685408	510.372	-0.000460822	510.372	-0.000354565	510.372	-0.000198822			510.372	-0.000710157	510.372	-0.000571038	510.372	-0.000571038	510.372	-0.000278782	510.372	-0.000184281							46.1372	0.20557
	510.958	-0.00172	510.958	-0.000957409	510.958	-0.000668329	510.958	-0.000418359	510.958	-0.00116			510.958	-0.00093766	510.958	-0.000679688	510.958	-0.000489237	510.958	-0.000336357	510.958	-0.000214162			510.958	-0.000655257	510.958	-0.000545014	510.958	-0.000545014	510.958	-0.000303408	510.958	-0.000204874							47.1995	0.30704
	511.545	-0.00171	511.545	-0.000972289	511.545	-0.000733257	511.545	-0.000444846	511.545	-0.00113			511.545	-0.00096983	511.545	-0.000646526	511.545	-0.000461482	511.545	-0.000356809	511.545	-0.000186522			511.545	-0.000680801	511.545	-0.000546361	511.545	-0.000546361	511.545	-0.000285372	511.545	-0.000180407							48.2847	0.36405
	512.131	-0.00175	512.131	-0.000948868	512.131	-0.000770551	512.131	-0.000458621	512.131	-0.00113			512.131	-0.000930216	512.131	-0.000650364	512.131	-0.000484268	512.131	-0.000345377	512.131	-0.000188953			512.131	-0.000698361	512.131	-0.000554557	512.131	-0.000554557	512.131	-0.000272797	512.131	-0.000149053							49.3933	0.15393
	512.718	-0.00178	512.718	-0.000976738	512.718	-0.000725645	512.718	-0.000443342	512.718	-0.00114			512.718	-0.000982847	512.718	-0.00065419	512.718	-0.000484175	512.718	-0.000325344	512.718	-0.000252201			512.718	-0.000640467	512.718	-0.000538906	512.718	-0.000538906	512.718	-0.000260092	512.718	-0.000144373
	513.305	-0.00175	513.305	-0.00093171	513.305	-0.000699627	513.305	-0.000437788	513.305	-0.00119			513.305	-0.000976119	513.305	-0.000661099	513.305	-0.000457371	513.305	-0.000318314	513.305	-0.000252611			513.305	-0.000684111	513.305	-0.000503006	513.305	-0.000503006	513.305	-0.000226503	513.305	-0.000181893
	513.891	-0.00173	513.891	-0.000902668	513.891	-0.000696733	513.891	-0.000404651	513.891	-0.00117			513.891	-0.000960895	513.891	-0.000640104	513.891	-0.000466816	513.891	-0.000305268	513.891	-0.00021426			513.891	-0.000698163	513.891	-0.000484327	513.891	-0.000484327	513.891	-0.000278657	513.891	-0.000204693
	514.478	-0.00164	514.478	-0.000944305	514.478	-0.000700193	514.478	-0.000405435	514.478	-0.00116			514.478	-0.000935108	514.478	-0.000621818	514.478	-0.00044514	514.478	-0.000302729	514.478	-0.000229421			514.478	-0.000697301	514.478	-0.000539659	514.478	-0.000539659	514.478	-0.000353558	514.478	-0.000184488
	515.065	-0.00163	515.065	-0.000925145	515.065	-0.0006872	515.065	-0.000460367	515.065	-0.00117			515.065	-0.00091666	515.065	-0.000598891	515.065	-0.000491927	515.065	-0.000325884	515.065	-0.000229286			515.065	-0.00069046	515.065	-0.000548803	515.065	-0.000548803	515.065	-0.000296211	515.065	-0.000194526
	515.652	-0.0016	515.652	-0.000925711	515.652	-0.00063068	515.652	-0.000472044	515.652	-0.0011			515.652	-0.000950765	515.652	-0.000584085	515.652	-0.00050217	515.652	-0.000324856	515.652	-0.000231243			515.652	-0.000686507	515.652	-0.000504696	515.652	-0.000504696	515.652	-0.000303895	515.652	-0.000146312
	516.239	-0.00162	516.239	-0.000880334	516.239	-0.000647026	516.239	-0.000417663	516.239	-0.00105			516.239	-0.000939775	516.239	-0.000654259	516.239	-0.000442182	516.239	-0.000322756	516.239	-0.000190505			516.239	-0.000664568	516.239	-0.000430071	516.239	-0.000430071	516.239	-0.000282814	516.239	-9.25962e-05
	516.825	-0.00163	516.825	-0.000889724	516.825	-0.000602265	516.825	-0.000367422	516.825	-0.00113			516.825	-0.000906003	516.825	-0.000650536	516.825	-0.000445177	516.825	-0.000325605	516.825	-0.000220098			516.825	-0.000721302	516.825	-0.000455141	516.825	-0.000455141	516.825	-0.000338765	516.825	-0.000165602
	517.412	-0.00165	517.412	-0.00088571	517.412	-0.000600394	517.412	-0.000407845	517.412	-0.00116			517.412	-0.000891964	517.412	-0.000634235	517.412	-0.000440599	517.412	-0.000341422	517.412	-0.000212661			517.412	-0.000755836	517.412	-0.000537388	517.412	-0.000537388	517.412	-0.000368115	517.412	-0.000162004
	518	-0.00164	518	-0.00092539	518	-0.00069104	518	-0.000446114	518	-0.00116			518	-0.000867525	518	-0.000560268	518	-0.000428752	518	-0.000317306	518	-0.000155795			518	-0.000651371	518	-0.000487515	518	-0.000487515	518	-0.000365686	518	-0.000154578
	518.587	-0.00165	518.587	-0.000871206	518.587	-0.000640696	518.587	-0.000458023	518.587	-0.0012			518.587	-0.000857695	518.587	-0.00056009	518.587	-0.000459667	518.587	-0.000256927	518.587	-0.000181195			518.587	-0.000634058	518.587	-0.000512087	518.587	-0.000512087	518.587	-0.000320495	518.587	-0.000141226
	519.174	-0.00156	519.174	-0.000822005	519.174	-0.000638268	519.174	-0.000403204	519.174	-0.0011			519.174	-0.000880461	519.174	-0.000573911	519.174	-0.000426229	519.174	-0.000341969	519.174	-0.000188312			519.174	-0.000655807	519.174	-0.000499927	519.174	-0.000499927	519.174	-0.000287507	519.174	-0.000191619
	519.761	-0.00152	519.761	-0.000881469	519.761	-0.000651158	519.761	-0.000389206	519.761	-0.00108			519.761	-0.000844793	519.761	-0.000569462	519.761	-0.000416877	519.761	-0.000361294	519.761	-0.000226229			519.761	-0.00062973	519.761	-0.000450891	519.761	-0.000450891	519.761	-0.000263334	519.761	-0.000184646
	520.348	-0.00155	520.348	-0.000883097	520.348	-0.000673565	520.348	-0.000456311	520.348	-0.00106			520.348	-0.000853615	520.348	-0.000603836	520.348	-0.000434216	520.348	-0.000329922	520.348	-0.000150821			520.348	-0.000658736	520.348	-0.000476357	520.348	-0.000476357	520.348	-0.00028067	520.348	-0.000262012
	520.935	-0.00161	520.935	-0.000894582	520.935	-0.000645109	520.935	-0.000430989	520.935	-0.00111			520.935	-0.000890556	520.935	-0.000569703	520.935	-0.000437709	520.935	-0.000286026	520.935	-0.000152814			520.935	-0.000587899	520.935	-0.000440387	520.935	-0.000440387	520.935	-0.000253505	520.935	-0.000154289
	521.523	-0.00163	521.523	-0.000850895	521.523	-0.000585013	521.523	-0.000378053	521.523	-0.00102			521.523	-0.000843239	521.523	-0.000511731	521.523	-0.000439321	521.523	-0.000233147	521.523	-0.000172277			521.523	-0.00064198	521.523	-0.000460004	521.523	-0.000460004	521.523	-0.000238485	521.523	-0.000158058
	522.11	-0.00157	522.11	-0.000759516	522.11	-0.000585846	522.11	-0.000420762	522.11	-0.00102			522.11	-0.000802101	522.11	-0.000514547	522.11	-0.000386522	522.11	-0.000317421	522.11	-0.000198029			522.11	-0.000654573	522.11	-0.000457559	522.11	-0.000457559	522.11	-0.000256193	522.11	-0.000274628
	522.698	-0.00153	522.698	-0.000809064	522.698	-0.00057848	522.698	-0.000442153	522.698	-0.00107			522.698	-0.000819577	522.698	-0.000522152	522.698	-0.000433428	522.698	-0.000331798	522.698	-0.000130205			522.698	-0.000615617	522.698	-0.00045586	522.698	-0.00045586	522.698	-0.000253083	522.698	-0.00018596
	523.285	-0.00157	523.285	-0.000810581	523.285	-0.000611144	523.285	-0.000462199	523.285	-0.00104			523.285	-0.000897641	523.285	-0.000556107	523.285	-0.000479962	523.285	-0.000316797	523.285	-0.000210983			523.285	-0.000648069	523.285	-0.000466014	523.285	-0.000466014	523.285	-0.000235403	523.285	-8.80771e-05
	523.873	-0.00149	523.873	-0.00082573	523.873	-0.00059316	523.873	-0.000418922	523.873	-0.001			523.873	-0.000898104	523.873	-0.000603114	523.873	-0.000506489	523.873	-0.00034512	523.873	-0.000275298			523.873	-0.000591711	523.873	-0.000436659	523.873	-0.000436659	523.873	-0.000243146	523.873	-6.60754e-05
	524.46	-0.00149	524.46	-0.000826688	524.46	-0.000592759	524.46	-0.000407774	524.46	-0.00103			524.46	-0.000821009	524.46	-0.000567639	524.46	-0.000379438	524.46	-0.000308675	524.46	-0.000172308			524.46	-0.000658557	524.46	-0.000486896	524.46	-0.000486896	524.46	-0.000251005	524.46	-0.000122762
	525.048	-0.00155	525.048	-0.000839224	525.048	-0.000608181	525.048	-0.000403742	525.048	-0.00108			525.048	-0.000809478	525.048	-0.000583163	525.048	-0.000372026	525.048	-0.00031631	525.048	-0.000159011			525.048	-0.000730566	525.048	-0.000429845	525.048	-0.000429845	525.048	-0.000278416	525.048	-0.000131535
	525.636	-0.00156	525.636	-0.000824227	525.636	-0.0006007	525.636	-0.000411813	525.636	-0.00106			525.636	-0.000833055	525.636	-0.000556885	525.636	-0.000348666	525.636	-0.000305892	525.636	-0.000184855			525.636	-0.000709203	525.636	-0.000468264	525.636	-0.000468264	525.636	-0.000312226	525.636	-0.000177777
	526.223	-0.00149	526.223	-0.000787166	526.223	-0.00060524	526.223	-0.000426475	526.223	-0.00104			526.223	-0.000853511	526.223	-0.000491237	526.223	-0.000355749	526.223	-0.000327464	526.223	-0.000163141			526.223	-0.000730129	526.223	-0.00053368	526.223	-0.00053368	526.223	-0.000339122	526.223	-0.000185624
	526.811	-0.00154	526.811	-0.000839382	526.811	-0.00064514	526.811	-0.000436178	526.811	-0.00107			526.811	-0.000846068	526.811	-0.00056453	526.811	-0.000424346	526.811	-0.000370667	526.811	-0.000182846			526.811	-0.000736828	526.811	-0.000513011	526.811	-0.000513011	526.811	-0.000325937	526.811	-0.000186752
	527.399	-0.0015	527.399	-0.000800033	527.399	-0.000610492	527.399	-0.000361275	527.399	-0.00105			527.399	-0.000876242	527.399	-0.000632603	527.399	-0.000487574	527.399	-0.000358316	527.399	-0.000201905			527.399	-0.000735142	527.399	-0.000543432	527.399	-0.000543432	527.399	-0.000255277	527.399	-0.000117627
	527.987	-0.00152	527.987	-0.000801836	527.987	-0.000600916	527.987	-0.000304719	527.987	-0.00095998			527.987	-0.000865334	527.987	-0.000642594	527.987	-0.000422033	527.987	-0.00027881	527.987	-0.000152587			527.987	-0.000700867	527.987	-0.000432114	527.987	-0.000432114	527.987	-0.000291756	527.987	-0.000155307
	528.575	-0.0016	528.575	-0.00082533	528.575	-0.000587696	528.575	-0.000404289	528.575	-0.00106			528.575	-0.000939352	528.575	-0.000561456	528.575	-0.000486973	528.575	-0.000307938	528.575	-0.000226298			528.575	-0.000635188	528.575	-0.00038018	528.575	-0.00038018	528.575	-0.00023541	528.575	-0.000149515
	529.163	-0.00156	529.163	-0.000803518	529.163	-0.00061099	529.163	-0.000401041	529.163	-0.0011			529.163	-0.000847769	529.163	-0.000533164	529.163	-0.00040602	529.163	-0.000302741	529.163	-0.000231947			529.163	-0.000678109	529.163	-0.000447159	529.163	-0.000447159	529.163	-0.000246825	529.163	-0.000152197
	529.751	-0.00161	529.751	-0.000827212	529.751	-0.000662467	529.751	-0.000443836	529.751	-0.00108			529.751	-0.000802688	529.751	-0.000525995	529.751	-0.000388995	529.751	-0.000279752	529.751	-0.000157987			529.751	-0.000656622	529.751	-0.000440831	529.751	-0.000440831	529.751	-0.000280544	529.751	-0.00012676
	530.339	-0.00162	530.339	-0.000833193	530.339	-0.000677082	530.339	-0.000391616	530.339	-0.00108			530.339	-0.000735927	530.339	-0.000467921	530.339	-0.00045103	530.339	-0.000301204	530.339	-0.000163402			530.339	-0.000676492	530.339	-0.000393481	530.339	-0.000393481	530.339	-0.000323507	530.339	-0.000176746
	530.927	-0.00156	530.927	-0.000864945	530.927	-0.000587395	530.927	-0.000426762	530.927	-0.00104			530.927	-0.000834596	530.927	-0.000527315	530.927	-0.000426791	530.927	-0.000287733	530.927	-0.00016903			530.927	-0.000662236	530.927	-0.000444353	530.927	-0.000444353	530.927	-0.0002805	530.927	-0.000189344
	531.515	-0.00158	531.515	-0.000913482	531.515	-0.00058873	531.515	-0.000443547	531.515	-0.00101			531.515	-0.000840421	531.515	-0.000554804	531.515	-0.000435142	531.515	-0.000330441	531.515	-0.000204064			531.515	-0.000691663	531.515	-0.000518005	531.515	-0.000518005	531.515	-0.000286779	531.515	-0.000167211
	532.104	-0.00144	532.104	-0.000870515	532.104	-0.000554464	532.104	-0.000331831	532.104	-0.00101			532.104	-0.000806182	532.104	-0.000553324	532.104	-0.000397608	532.104	-0.000323263	532.104	-0.000171637			532.104	-0.00071345	532.104	-0.000491836	532.104	-0.000491836	532.104	-0.000285046	532.104	-0.000159365
	532.692	-0.00148	532.692	-0.00082247	532.692	-0.000588026	532.692	-0.000378586	532.692	-0.00102			532.692	-0.000838537	532.692	-0.000547765	532.692	-0.000459453	532.692	-0.000325809	532.692	-0.000175427			532.692	-0.000793419	532.692	-0.00048706	532.692	-0.00048706	532.692	-0.000266625	532.692	-0.00012399
	533.28	-0.00143	533.28	-0.000759156	533.28	-0.000566007	533.28	-0.000404025	533.28	-0.000975978			533.28	-0.000868409	533.28	-0.000518896	533.28	-0.000385478	533.28	-0.000276416	533.28	-0.000167877			533.28	-0.000758675	533.28	-0.000438701	533.28	-0.000438701	533.28	-0.000268721	533.28	-0.000147476
	533.869	-0.00146	533.869	-0.00074526	533.869	-0.000581692	533.869	-0.000410158	533.869	-0.00096995			533.869	-0.000829411	533.869	-0.000555315	533.869	-0.000402301	533.869	-0.000296351	533.869	-0.000203188			533.869	-0.000698692	533.869	-0.00040793	533.869	-0.00040793	533.869	-0.000293459	533.869	-0.000106636
	534.457	-0.00156	534.457	-0.000769642	534.457	-0.000647381	534.457	-0.000422252	534.457	-0.000972652			534.457	-0.000753601	534.457	-0.000528128	534.457	-0.000452301	534.457	-0.00029549	534.457	-0.000163075			534.457	-0.000681057	534.457	-0.000416111	534.457	-0.000416111	534.457	-0.000251639	534.457	-0.000156574
	535.046	-0.00155	535.046	-0.000782391	535.046	-0.000627972	535.046	-0.000390116	535.046	-0.00102			535.046	-0.000816638	535.046	-0.00057356	535.046	-0.000468356	535.046	-0.000297902	535.046	-0.000197375			535.046	-0.000739593	535.046	-0.00044025	535.046	-0.00044025	535.046	-0.000232233	535.046	-0.000256199
	535.634	-0.0015	535.634	-0.000786401	535.634	-0.000607141	535.634	-0.000358289	535.634	-0.00101			535.634	-0.000811608	535.634	-0.000557509	535.634	-0.000413388	535.634	-0.000320057	535.634	-0.000211012			535.634	-0.000745936	535.634	-0.000405632	535.634	-0.000405632	535.634	-0.000271942	535.634	-0.000216092
	536.223	-0.00147	536.223	-0.000809001	536.223	-0.000617459	536.223	-0.000425467	536.223	-0.00102			536.223	-0.00076902	536.223	-0.000549157	536.223	-0.000402129	536.223	-0.000289749	536.223	-0.000162564			536.223	-0.000752185	536.223	-0.000414001	536.223	-0.000414001	536.223	-0.000271368	536.223	-0.00023632
	536.812	-0.00154	536.812	-0.00081487	536.812	-0.000653964	536.812	-0.000365336	536.812	-0.00101			536.812	-0.000817262	536.812	-0.000546236	536.812	-0.000384723	536.812	-0.00034338	536.812	-0.00016654			536.812	-0.000770408	536.812	-0.000486402	536.812	-0.000486402	536.812	-0.000320349	536.812	-0.00021846
	537.4	-0.00151	537.4	-0.00083819	537.4	-0.000612322	537.4	-0.000412315	537.4	-0.00109			537.4	-0.000813145	537.4	-0.000558451	537.4	-0.000425589	537.4	-0.000308412	537.4	-0.000140493			537.4	-0.000738675	537.4	-0.000480113	537.4	-0.000480113	537.4	-0.000311647	537.4	-0.000201767
	537.989	-0.00145	537.989	-0.000836101	537.989	-0.000632779	537.989	-0.000385871	537.989	-0.00101			537.989	-0.000779298	537.989	-0.000501564	537.989	-0.000447588	537.989	-0.0003594	537.989	-0.000200946			537.989	-0.000721217	537.989	-0.000460645	537.989	-0.000460645	537.989	-0.000272862	537.989	-0.000170824
	538.578	-0.00142	538.578	-0.000832307	538.578	-0.000661297	538.578	-0.00039831	538.578	-0.00108			538.578	-0.000820306	538.578	-0.000533645	538.578	-0.000484515	538.578	-0.000322388	538.578	-0.000198952			538.578	-0.000687362	538.578	-0.000465752	538.578	-0.000465752	538.578	-0.000276231	538.578	-0.00014976
	539.167	-0.00149	539.167	-0.000866199	539.167	-0.000619565	539.167	-0.000399438	539.167	-0.00107			539.167	-0.000845768	539.167	-0.000602188	539.167	-0.000473606	539.167	-0.000291198	539.167	-0.000200712			539.167	-0.000654028	539.167	-0.000361306	539.167	-0.000361306	539.167	-0.000272298	539.167	-0.000108298
	539.756	-0.00147	539.756	-0.000822475	539.756	-0.000581981	539.756	-0.000453489	539.756	-0.000997689			539.756	-0.000811703	539.756	-0.000573203	539.756	-0.000420088	539.756	-0.000230802	539.756	-0.000154233			539.756	-0.000737355	539.756	-0.000421978	539.756	-0.000421978	539.756	-0.000256371	539.756	-0.000135211
	540.345	-0.00146	540.345	-0.000772884	540.345	-0.000549027	540.345	-0.000398934	540.345	-0.00102			540.345	-0.000765625	540.345	-0.000579618	540.345	-0.000427162	540.345	-0.000298872	540.345	-0.00020838			540.345	-0.000730579	540.345	-0.000453034	540.345	-0.000453034	540.345	-0.000277901	540.345	-0.000172337
	540.934	-0.00148	540.934	-0.000784362	540.934	-0.000625169	540.934	-0.000422868	540.934	-0.000966632			540.934	-0.000795404	540.934	-0.000608288	540.934	-0.000452395	540.934	-0.000315401	540.934	-0.000195969			540.934	-0.000771976	540.934	-0.0004686	540.934	-0.0004686	540.934	-0.000271334	540.934	-0.00016085
	541.523	-0.00147	541.523	-0.000776229	541.523	-0.00061982	541.523	-0.000400493	541.523	-0.00102			541.523	-0.000743561	541.523	-0.000542033	541.523	-0.000463678	541.523	-0.000304965	541.523	-0.000124105			541.523	-0.00071953	541.523	-0.000425479	541.523	-0.000425479	541.523	-0.000235313	541.523	-0.000174977
	542.112	-0.0015	542.112	-0.000816814	542.112	-0.000669818	542.112	-0.000439431	542.112	-0.00108			542.112	-0.000762243	542.112	-0.000580561	542.112	-0.000431105	542.112	-0.000339338	542.112	-0.000185718			542.112	-0.000677509	542.112	-0.000433173	542.112	-0.000433173	542.112	-0.000193413	542.112	-0.000133814
	542.701	-0.00154	542.701	-0.00075366	542.701	-0.000635548	542.701	-0.000430004	542.701	-0.000998485			542.701	-0.000836771	542.701	-0.000666756	542.701	-0.000394468	542.701	-0.000305952	542.701	-0.000145546			542.701	-0.00064349	542.701	-0.000459426	542.701	-0.000459426	542.701	-0.000240511	542.701	-0.000145706
	543.29	-0.00156	543.29	-0.000786503	543.29	-0.000603209	543.29	-0.000422976	543.29	-0.00103			543.29	-0.000862814	543.29	-0.000623904	543.29	-0.000443886	543.29	-0.000320959	543.29	-0.000166337			543.29	-0.000693709	543.29	-0.00043244	543.29	-0.00043244	543.29	-0.000250677	543.29	-0.000172675
	543.88	-0.0015	543.88	-0.000754741	543.88	-0.000566424	543.88	-0.000379577	543.88	-0.000992037			543.88	-0.000809834	543.88	-0.000620228	543.88	-0.000408662	543.88	-0.000330639	543.88	-0.000129266			543.88	-0.00072132	543.88	-0.000409459	543.88	-0.000409459	543.88	-0.000244762	543.88	-0.000180177
	544.469	-0.0015	544.469	-0.000790312	544.469	-0.000604735	544.469	-0.000385366	544.469	-0.000958391			544.469	-0.000808721	544.469	-0.000643752	544.469	-0.000359715	544.469	-0.000234009	544.469	-0.00013313			544.469	-0.000751655	544.469	-0.000402526	544.469	-0.000402526	544.469	-0.000253887	544.469	-0.000189027
	545.058	-0.00147	545.058	-0.00082762	545.058	-0.000668454	545.058	-0.000398609	545.058	-0.001			545.058	-0.000818555	545.058	-0.000586985	545.058	-0.000412421	545.058	-0.00031613	545.058	-0.000153527			545.058	-0.000696264	545.058	-0.000360512	545.058	-0.000360512	545.058	-0.000287522	545.058	-0.000205178
	545.648	-0.00148	545.648	-0.00077105	545.648	-0.000581923	545.648	-0.000384499	545.648	-0.00103			545.648	-0.000809896	545.648	-0.000610984	545.648	-0.000401455	545.648	-0.000334002	545.648	-0.000216199			545.648	-0.000653719	545.648	-0.000413422	545.648	-0.000413422	545.648	-0.000248095	545.648	-0.00019265
	546.237	-0.00139	546.237	-0.000788344	546.237	-0.000587128	546.237	-0.000309079	546.237	-0.00102			546.237	-0.000774021	546.237	-0.000563067	546.237	-0.00037568	546.237	-0.000272654	546.237	-0.0001813			546.237	-0.000677885	546.237	-0.000438456	546.237	-0.000438456	546.237	-0.000277576	546.237	-0.000213853
	546.827	-0.0014	546.827	-0.000772871	546.827	-0.000622858	546.827	-0.000392899	546.827	-0.00101			546.827	-0.000818153	546.827	-0.00048178	546.827	-0.000401818	546.827	-0.000328509	546.827	-0.000177635			546.827	-0.000683048	546.827	-0.000383895	546.827	-0.000383895	546.827	-0.000269256	546.827	-0.000173089
	547.416	-0.00139	547.416	-0.000800852	547.416	-0.000526353	547.416	-0.000370973	547.416	-0.000973741			547.416	-0.000768576	547.416	-0.000497522	547.416	-0.000408056	547.416	-0.000336609	547.416	-0.000177389			547.416	-0.000697044	547.416	-0.000357313	547.416	-0.000357313	547.416	-0.000205684	547.416	-0.00016556
	548.006	-0.00143	548.006	-0.000751815	548.006	-0.000538325	548.006	-0.000354853	548.006	-0.000980247			548.006	-0.000761114	548.006	-0.000526582	548.006	-0.000376994	548.006	-0.000292997	548.006	-0.000100311			548.006	-0.000712991	548.006	-0.00042369	548.006	-0.00042369	548.006	-0.000212087	548.006	-0.000121603
	548.596	-0.00149	548.596	-0.000724741	548.596	-0.000563693	548.596	-0.000380073	548.596	-0.000996123			548.596	-0.000816225	548.596	-0.000571784	548.596	-0.00040565	548.596	-0.00031193	548.596	-0.000196559			548.596	-0.000689375	548.596	-0.000439588	548.596	-0.000439588	548.596	-0.00023112	548.596	-0.000171017
	549.185	-0.00143	549.185	-0.000762806	549.185	-0.000545187	549.185	-0.000389172	549.185	-0.000909728			549.185	-0.000736892	549.185	-0.000542665	549.185	-0.00041152	549.185	-0.000321272	549.185	-0.000216159			549.185	-0.000645439	549.185	-0.0004466	549.185	-0.0004466	549.185	-0.00025719	549.185	-0.000158312
	549.775	-0.00146	549.775	-0.00080621	549.775	-0.000566176	549.775	-0.000376454	549.775	-0.000982696			549.775	-0.000717781	549.775	-0.00052219	549.775	-0.000468368	549.775	-0.000302678	549.775	-0.000240821			549.775	-0.000618096	549.775	-0.000429365	549.775	-0.000429365	549.775	-0.000259083	549.775	-0.000191431
	550.365	-0.00149	550.365	-0.000816421	550.365	-0.000552054	550.365	-0.000371257	550.365	-0.000975985			550.365	-0.00074308	550.365	-0.000493502	550.365	-0.000454464	550.365	-0.000287671	550.365	-0.000161709			550.365	-0.000706154	550.365	-0.000477081	550.365	-0.000477081	550.365	-0.000251557	550.365	-0.000171539
	550.955	-0.00141	550.955	-0.000812422	550.955	-0.000581379	550.955	-0.000399484	550.955	-0.00095162			550.955	-0.000871355	550.955	-0.000503698	550.955	-0.000447074	550.955	-0.000318235	550.955	-0.000171201			550.955	-0.000757667	550.955	-0.000463588	550.955	-0.000463588	550.955	-0.000298225	550.955	-0.000200451
	551.545	-0.00147	551.545	-0.000774358	551.545	-0.000555123	551.545	-0.000399047	551.545	-0.000989264			551.545	-0.000916471	551.545	-0.000549298	551.545	-0.000448854	551.545	-0.000285853	551.545	-0.000184409			551.545	-0.000768666	551.545	-0.000417198	551.545	-0.000417198	551.545	-0.000288413	551.545	-0.000152947
	552.135	-0.00151	552.135	-0.000804349	552.135	-0.000511838	552.135	-0.000439614	552.135	-0.000949583			552.135	-0.000849892	552.135	-0.000542982	552.135	-0.000428305	552.135	-0.00028346	552.135	-0.000175172			552.135	-0.000732774	552.135	-0.000476814	552.135	-0.000476814	552.135	-0.000263344	552.135	-0.000149253
	552.725	-0.00146	552.725	-0.000736834	552.725	-0.000562221	552.725	-0.00035724	552.725	-0.000939345			552.725	-0.000796217	552.725	-0.000546766	552.725	-0.000419194	552.725	-0.000297536	552.725	-0.000158222			552.725	-0.000665541	552.725	-0.000466828	552.725	-0.000466828	552.725	-0.000255977	552.725	-0.000188962
	553.315	-0.00149	553.315	-0.000749437	553.315	-0.00059817	553.315	-0.000352963	553.315	-0.001			553.315	-0.000788937	553.315	-0.000518009	553.315	-0.000339667	553.315	-0.000263897	553.315	-0.000148411			553.315	-0.000739986	553.315	-0.000442102	553.315	-0.000442102	553.315	-0.000264766	553.315	-0.000204482
	553.905	-0.0015	553.905	-0.00077547	553.905	-0.000568857	553.905	-0.000345058	553.905	-0.000997237			553.905	-0.000811995	553.905	-0.000553155	553.905	-0.000377286	553.905	-0.000319014	553.905	-0.000169998			553.905	-0.000723624	553.905	-0.000429759	553.905	-0.000429759	553.905	-0.000269632	553.905	-0.000209066
	554.495	-0.00153	554.495	-0.000778652	554.495	-0.000571281	554.495	-0.000358642	554.495	-0.00104			554.495	-0.000810011	554.495	-0.000568661	554.495	-0.000365166	554.495	-0.000371984	554.495	-0.000160085			554.495	-0.000731654	554.495	-0.00042258	554.495	-0.00042258	554.495	-0.000291456	554.495	-0.000201784
	555.086	-0.00147	555.086	-0.000811406	555.086	-0.000595741	555.086	-0.000385241	555.086	-0.000981088			555.086	-0.000879694	555.086	-0.000527559	555.086	-0.000388084	555.086	-0.000330477	555.086	-0.000147106			555.086	-0.000793822	555.086	-0.000408008	555.086	-0.000408008	555.086	-0.000276491	555.086	-0.000252457
	555.676	-0.00145	555.676	-0.000864296	555.676	-0.000564994	555.676	-0.000372443	555.676	-0.00104			555.676	-0.000871941	555.676	-0.000541434	555.676	-0.000437238	555.676	-0.00031921	555.676	-0.00017163			555.676	-0.000749724	555.676	-0.000431151	555.676	-0.000431151	555.676	-0.00027411	555.676	-0.000200107
	556.266	-0.00143	556.266	-0.000815789	556.266	-0.000553886	556.266	-0.000410504	556.266	-0.000961635			556.266	-0.000827222	556.266	-0.000543014	556.266	-0.000385897	556.266	-0.000292642	556.266	-0.000171204			556.266	-0.000665979	556.266	-0.000426175	556.266	-0.000426175	556.266	-0.000274067	556.266	-0.000234155
	556.857	-0.00147	556.857	-0.000826774	556.857	-0.000543684	556.857	-0.000392286	556.857	-0.00101			556.857	-0.000790884	556.857	-0.00053965	556.857	-0.000413154	556.857	-0.000269116	556.857	-0.000161101			556.857	-0.000746299	556.857	-0.000385923	556.857	-0.000385923	556.857	-0.000242595	556.857	-0.000190221
	557.447	-0.00154	557.447	-0.000813019	557.447	-0.000600818	557.447	-0.000391278	557.447	-0.00106			557.447	-0.000758703	557.447	-0.000567961	557.447	-0.000395005	557.447	-0.00029572	557.447	-0.000158365			557.447	-0.000784919	557.447	-0.000444162	557.447	-0.000444162	557.447	-0.000237511	557.447	-0.000171371
	558.038	-0.00147	558.038	-0.000757595	558.038	-0.000561243	558.038	-0.000325349	558.038	-0.00101			558.038	-0.000747267	558.038	-0.000537244	558.038	-0.000385661	558.038	-0.000324468	558.038	-0.000189242			558.038	-0.000680423	558.038	-0.000445657	558.038	-0.000445657	558.038	-0.00024983	558.038	-0.000130095
	558.628	-0.00149	558.628	-0.000722003	558.628	-0.000585178	558.628	-0.000326412	558.628	-0.000965018			558.628	-0.000784166	558.628	-0.000527166	558.628	-0.000384201	558.628	-0.000300392	558.628	-0.000163707			558.628	-0.000702303	558.628	-0.000461489	558.628	-0.000461489	558.628	-0.000234637	558.628	-0.000119835
	559.219	-0.0014	559.219	-0.000800413	559.219	-0.000628198	559.219	-0.000347066	559.219	-0.00105			559.219	-0.0007732	559.219	-0.000540205	559.219	-0.000418223	559.219	-0.000262823	559.219	-0.000133855			559.219	-0.000779065	559.219	-0.000452278	559.219	-0.000452278	559.219	-0.000260188	559.219	-0.000156576
	559.809	-0.00139	559.809	-0.000779935	559.809	-0.000591874	559.809	-0.000402986	559.809	-0.00101			559.809	-0.000739631	559.809	-0.00056808	559.809	-0.000461652	559.809	-0.000341699	559.809	-0.000137316			559.809	-0.000688911	559.809	-0.000420513	559.809	-0.000420513	559.809	-0.000293394	559.809	-0.000145208
	560.4	-0.00146	560.4	-0.000729382	560.4	-0.000570418	560.4	-0.000374641	560.4	-0.00102			560.4	-0.000860581	560.4	-0.000508901	560.4	-0.000414449	560.4	-0.000385074	560.4	-0.00013873			560.4	-0.000762757	560.4	-0.000402002	560.4	-0.000402002	560.4	-0.000224679	560.4	-0.00013082
	560.991	-0.00148	560.991	-0.000737596	560.991	-0.00054363	560.991	-0.000341622	560.991	-0.000940774			560.991	-0.000842232	560.991	-0.000493101	560.991	-0.000450458	560.991	-0.000343443	560.991	-8.91681e-05			560.991	-0.000774817	560.991	-0.000485831	560.991	-0.000485831	560.991	-0.000199172	560.991	-0.000157043
	561.582	-0.00142	561.582	-0.000728664	561.582	-0.000540509	561.582	-0.00036926	561.582	-0.000932848			561.582	-0.000704928	561.582	-0.000500073	561.582	-0.000454135	561.582	-0.000298924	561.582	-9.63545e-05			561.582	-0.000708433	561.582	-0.000415022	561.582	-0.000415022	561.582	-0.000242318	561.582	-0.000143855
	562.173	-0.00141	562.173	-0.000728647	562.173	-0.000550302	562.173	-0.000380604	562.173	-0.000910138			562.173	-0.000772045	562.173	-0.000511128	562.173	-0.00043627	562.173	-0.000313761	562.173	-0.000162092			562.173	-0.000750131	562.173	-0.000372572	562.173	-0.000372572	562.173	-0.000239153	562.173	-0.000180137
	562.764	-0.00147	562.764	-0.000783142	562.764	-0.000552229	562.764	-0.000382943	562.764	-0.000959599			562.764	-0.000802316	562.764	-0.000453129	562.764	-0.00037383	562.764	-0.000275354	562.764	-0.000141554			562.764	-0.000687843	562.764	-0.000343364	562.764	-0.000343364	562.764	-0.000254459	562.764	-0.000137663
	563.355	-0.00149	563.355	-0.000781275	563.355	-0.000556097	563.355	-0.000338169	563.355	-0.00102			563.355	-0.000770252	563.355	-0.000495209	563.355	-0.000398943	563.355	-0.000266539	563.355	-0.000167487			563.355	-0.000720922	563.355	-0.000426914	563.355	-0.000426914	563.355	-0.00028652	563.355	-0.000160673
	563.946	-0.00145	563.946	-0.000839996	563.946	-0.000529015	563.946	-0.000414736	563.946	-0.000931399			563.946	-0.000740564	563.946	-0.000509943	563.946	-0.000433575	563.946	-0.000325443	563.946	-0.000165928			563.946	-0.000707703	563.946	-0.000401285	563.946	-0.000401285	563.946	-0.000247821	563.946	-0.000135122
	564.537	-0.00142	564.537	-0.000806301	564.537	-0.000515845	564.537	-0.000392908	564.537	-0.000939086			564.537	-0.000753679	564.537	-0.000500954	564.537	-0.000378716	564.537	-0.000289486	564.537	-0.000211038			564.537	-0.000742335	564.537	-0.000448582	564.537	-0.000448582	564.537	-0.000253547	564.537	-0.000162468
	565.128	-0.00148	565.128	-0.000812465	565.128	-0.000562704	565.128	-0.000433378	565.128	-0.00104			565.128	-0.000803048	565.128	-0.000519538	565.128	-0.000383293	565.128	-0.000318364	565.128	-0.00013281			565.128	-0.000760411	565.128	-0.000509483	565.128	-0.000509483	565.128	-0.000255934	565.128	-0.000169999
	565.719	-0.00137	565.719	-0.000751056	565.719	-0.00055537	565.719	-0.000344551	565.719	-0.00099455			565.719	-0.000783304	565.719	-0.000539841	565.719	-0.000437012	565.719	-0.000291465	565.719	-0.000146676			565.719	-0.000806491	565.719	-0.000492277	565.719	-0.000492277	565.719	-0.000249472	565.719	-0.000176539
	566.31	-0.0014	566.31	-0.000796857	566.31	-0.000527732	566.31	-0.000331231	566.31	-0.000897891			566.31	-0.000835745	566.31	-0.000546974	566.31	-0.000389153	566.31	-0.000309286	566.31	-0.000200058			566.31	-0.000841977	566.31	-0.00048291	566.31	-0.00048291	566.31	-0.000262658	566.31	-0.000161138
	566.901	-0.00145	566.901	-0.000817957	566.901	-0.000552048	566.901	-0.000403061	566.901	-0.000965616			566.901	-0.000815246	566.901	-0.00052671	566.901	-0.000386911	566.901	-0.000280967	566.901	-0.000237011			566.901	-0.000740628	566.901	-0.000506896	566.901	-0.000506896	566.901	-0.000259522	566.901	-0.000160301
	567.493	-0.00145	567.493	-0.000798355	567.493	-0.00057638	567.493	-0.000425561	567.493	-0.000917581			567.493	-0.000820744	567.493	-0.00054813	567.493	-0.000359727	567.493	-0.000284906	567.493	-0.000230053			567.493	-0.000708548	567.493	-0.000425126	567.493	-0.000425126	567.493	-0.000315799	567.493	-0.000192863
	568.084	-0.00146	568.084	-0.000714938	568.084	-0.000529803	568.084	-0.000367713	568.084	-0.000970051			568.084	-0.000768014	568.084	-0.000450884	568.084	-0.000370714	568.084	-0.000283119	568.084	-0.000163501			568.084	-0.000728509	568.084	-0.000372999	568.084	-0.000372999	568.084	-0.00028156	568.084	-0.000179546
	568.676	-0.00136	568.676	-0.000674244	568.676	-0.000495346	568.676	-0.000352159	568.676	-0.000826098			568.676	-0.000796043	568.676	-0.000418861	568.676	-0.000389054	568.676	-0.000286102	568.676	-0.000142173			568.676	-0.000712239	568.676	-0.000379779	568.676	-0.000379779	568.676	-0.00025646	568.676	-0.000178096
	569.267	-0.00145	569.267	-0.000656628	569.267	-0.000487908	569.267	-0.000374102	569.267	-0.000912636			569.267	-0.000781248	569.267	-0.000438759	569.267	-0.000383391	569.267	-0.000322774	569.267	-0.000168915			569.267	-0.000669948	569.267	-0.000453404	569.267	-0.000453404	569.267	-0.000245277	569.267	-0.000153801
	569.859	-0.0014	569.859	-0.000698697	569.859	-0.000488176	569.859	-0.000426492	569.859	-0.000878612			569.859	-0.000738675	569.859	-0.000422673	569.859	-0.000373975	569.859	-0.000301777	569.859	-0.000127168			569.859	-0.000687203	569.859	-0.000470322	569.859	-0.000470322	569.859	-0.000285302	569.859	-0.000225177
	570.45	-0.00147	570.45	-0.000802485	570.45	-0.000545136	570.45	-0.000374024	570.45	-0.000957647			570.45	-0.000695301	570.45	-0.000434411	570.45	-0.000321366	570.45	-0.000358232	570.45	-0.000125285			570.45	-0.000701347	570.45	-0.00041831	570.45	-0.00041831	570.45	-0.000265171	570.45	-0.0001967
	571.042	-0.00145	571.042	-0.000791804	571.042	-0.000612933	571.042	-0.000368062	571.042	-0.00105			571.042	-0.000706826	571.042	-0.000476796	571.042	-0.000359382	571.042	-0.000324506	571.042	-0.000179982			571.042	-0.00058803	571.042	-0.000444597	571.042	-0.000444597	571.042	-0.000284992	571.042	-8.79194e-05
	571.633	-0.00141	571.633	-0.000667417	571.633	-0.000551156	571.633	-0.00037941	571.633	-0.000974971			571.633	-0.000748706	571.633	-0.000516594	571.633	-0.000383996	571.633	-0.000263486	571.633	-0.000166461			571.633	-0.000679756	571.633	-0.000435587	571.633	-0.000435587	571.633	-0.000254605	571.633	-0.000120833
	572.225	-0.00135	572.225	-0.000695464	572.225	-0.000499844	572.225	-0.000354187	572.225	-0.000977202			572.225	-0.000743542	572.225	-0.00050467	572.225	-0.000366431	572.225	-0.000275612	572.225	-0.000206612			572.225	-0.000682403	572.225	-0.000495227	572.225	-0.000495227	572.225	-0.000265911	572.225	-0.000167507
	572.817	-0.00138	572.817	-0.000702441	572.817	-0.00048072	572.817	-0.000330686	572.817	-0.000967653			572.817	-0.000750067	572.817	-0.000450837	572.817	-0.000407443	572.817	-0.00022861	572.817	-0.000185302			572.817	-0.000639708	572.817	-0.000465544	572.817	-0.000465544	572.817	-0.000243591	572.817	-0.000120915
	573.409	-0.00142	573.409	-0.000704829	573.409	-0.000468198	573.409	-0.000296177	573.409	-0.000900825			573.409	-0.000772688	573.409	-0.000463885	573.409	-0.000374089	573.409	-0.000262507	573.409	-0.000203766			573.409	-0.000624603	573.409	-0.000458739	573.409	-0.000458739	573.409	-0.000208421	573.409	-0.000146044
	574.001	-0.00142	574.001	-0.000706648	574.001	-0.000505539	574.001	-0.00034363	574.001	-0.000890112			574.001	-0.000758204	574.001	-0.000525324	574.001	-0.000307956	574.001	-0.00028833	574.001	-0.000195384			574.001	-0.00063301	574.001	-0.000439384	574.001	-0.000439384	574.001	-0.000213364	574.001	-0.000179068
	574.593	-0.00136	574.593	-0.000756536	574.593	-0.000483849	574.593	-0.000358233	574.593	-0.000891997			574.593	-0.000823911	574.593	-0.00046343	574.593	-0.000338429	574.593	-0.000271072	574.593	-7.31613e-05			574.593	-0.000682821	574.593	-0.000390274	574.593	-0.000390274	574.593	-0.000246662	574.593	-0.000147133
	575.185	-0.00137	575.185	-0.000725176	575.185	-0.000498497	575.185	-0.000360551	575.185	-0.000944401			575.185	-0.000809539	575.185	-0.000452558	575.185	-0.000347524	575.185	-0.000289859	575.185	-0.000150674			575.185	-0.000672444	575.185	-0.000417954	575.185	-0.000417954	575.185	-0.000274815	575.185	-8.60213e-05
	575.777	-0.00139	575.777	-0.000673761	575.777	-0.000470824	575.777	-0.000367869	575.777	-0.000910876			575.777	-0.000817082	575.777	-0.000500411	575.777	-0.000345781	575.777	-0.000295848	575.777	-0.000232912			575.777	-0.000660194	575.777	-0.000425786	575.777	-0.000425786	575.777	-0.000234514	575.777	-0.000151619
	576.369	-0.0014	576.369	-0.000690254	576.369	-0.000489542	576.369	-0.00036836	576.369	-0.00087962			576.369	-0.000785589	576.369	-0.00050242	576.369	-0.000304278	576.369	-0.000292898	576.369	-0.000204626			576.369	-0.000629605	576.369	-0.000432395	576.369	-0.000432395	576.369	-0.000229623	576.369	-0.000199874
	576.961	-0.00143	576.961	-0.000741977	576.961	-0.000439763	576.961	-0.000348865	576.961	-0.000894427			576.961	-0.0008897	576.961	-0.000560934	576.961	-0.000363642	576.961	-0.000343754	576.961	-0.000180408			576.961	-0.000643798	576.961	-0.000372528	576.961	-0.000372528	576.961	-0.00018246	576.961	-9.58566e-05
	577.553	-0.00147	577.553	-0.000769547	577.553	-0.000474541	577.553	-0.000321339	577.553	-0.000902744			577.553	-0.000882031	577.553	-0.000515948	577.553	-0.000396738	577.553	-0.000336802	577.553	-0.000213924			577.553	-0.0006783	577.553	-0.000400514	577.553	-0.000400514	577.553	-0.000197676	577.553	-0.000111309
	578.145	-0.00145	578.145	-0.000823707	578.145	-0.000539674	578.145	-0.000442874	578.145	-0.000930976			578.145	-0.00085544	578.145	-0.000481936	578.145	-0.000351608	578.145	-0.000327932	578.145	-0.000154065			578.145	-0.00067885	578.145	-0.000476075	578.145	-0.000476075	578.145	-0.000221829	578.145	-0.00013133
	578.737	-0.00142	578.737	-0.000710997	578.737	-0.000551788	578.737	-0.000413683	578.737	-0.000938497			578.737	-0.000768909	578.737	-0.000524713	578.737	-0.000356075	578.737	-0.000278992	578.737	-0.000142086			578.737	-0.000648087	578.737	-0.000422127	578.737	-0.000422127	578.737	-0.000237948	578.737	-0.000192264
	579.33	-0.0014	579.33	-0.000774701	579.33	-0.00054344	579.33	-0.000363931	579.33	-0.000868655			579.33	-0.000737234	579.33	-0.000498135	579.33	-0.00033098	579.33	-0.000297599	579.33	-0.000195961			579.33	-0.000594657	579.33	-0.000379535	579.33	-0.000379535	579.33	-0.000240137	579.33	-0.000156511
	579.922	-0.00138	579.922	-0.000727255	579.922	-0.000480713	579.922	-0.000366586	579.922	-0.000912775			579.922	-0.000756782	579.922	-0.000502162	579.922	-0.000296441	579.922	-0.000263391	579.922	-0.000121443			579.922	-0.000651866	579.922	-0.000422463	579.922	-0.000422463	579.922	-0.00024254	579.922	-0.000118046
	580.515	-0.0013	580.515	-0.0007535	580.515	-0.000498281	580.515	-0.000411148	580.515	-0.000946725			580.515	-0.000771932	580.515	-0.000487847	580.515	-0.00031349	580.515	-0.000224451	580.515	-0.000110639			580.515	-0.000596409	580.515	-0.000448592	580.515	-0.000448592	580.515	-0.000179409	580.515	-0.000137464
	581.107	-0.00134	581.107	-0.000693789	581.107	-0.000500344	581.107	-0.000355874	581.107	-0.000970393			581.107	-0.000804564	581.107	-0.000491234	581.107	-0.00038085	581.107	-0.000321869	581.107	-0.000124511			581.107	-0.000569566	581.107	-0.000442857	581.107	-0.000442857	581.107	-0.000186139	581.107	-0.000165414
	581.7	-0.00138	581.7	-0.00071541	581.7	-0.000479814	581.7	-0.000338407	581.7	-0.000915908			581.7	-0.000764739	581.7	-0.000477786	581.7	-0.000344477	581.7	-0.00022104	581.7	-0.000151372			581.7	-0.000591401	581.7	-0.000436346	581.7	-0.000436346	581.7	-0.00018581	581.7	-0.000147668
	582.292	-0.00141	582.292	-0.00067382	582.292	-0.00055182	582.292	-0.000392186	582.292	-0.000933468			582.292	-0.000738789	582.292	-0.000453881	582.292	-0.000348652	582.292	-0.000250171	582.292	-0.000140978			582.292	-0.000653753	582.292	-0.000481291	582.292	-0.000481291	582.292	-0.000225646	582.292	-0.000171404
	582.885	-0.00141	582.885	-0.000661913	582.885	-0.000512288	582.885	-0.000374391	582.885	-0.000940966			582.885	-0.000790741	582.885	-0.000507534	582.885	-0.000319021	582.885	-0.000218371	582.885	-0.000167743			582.885	-0.000631377	582.885	-0.000434116	582.885	-0.000434116	582.885	-0.000279683	582.885	-0.00016573
	583.478	-0.00146	583.478	-0.000791939	583.478	-0.000503284	583.478	-0.000422114	583.478	-0.000925164			583.478	-0.000769181	583.478	-0.000553972	583.478	-0.000385809	583.478	-0.000310231	583.478	-0.000197024			583.478	-0.000664831	583.478	-0.000428166	583.478	-0.000428166	583.478	-0.000273488	583.478	-0.000140036
	584.071	-0.00142	584.071	-0.000695209	584.071	-0.000483467	584.071	-0.000407535	584.071	-0.000886044			584.071	-0.000740098	584.071	-0.000486172	584.071	-0.000338997	584.071	-0.000270565	584.071	-0.000168949			584.071	-0.000645722	584.071	-0.000478644	584.071	-0.000478644	584.071	-0.000251334	584.071	-0.000192632
	584.663	-0.00138	584.663	-0.000635001	584.663	-0.000479471	584.663	-0.000300208	584.663	-0.000877003			584.663	-0.000734801	584.663	-0.000463649	584.663	-0.000354922	584.663	-0.000178935	584.663	-0.000156323			584.663	-0.000586474	584.663	-0.000484344	584.663	-0.000484344	584.663	-0.000266869	584.663	-0.000220596
	585.256	-0.00131	585.256	-0.000725903	585.256	-0.000427026	585.256	-0.000267324	585.256	-0.000881882			585.256	-0.000744773	585.256	-0.000457136	585.256	-0.000352309	585.256	-0.000265765	585.256	-0.000176025			585.256	-0.000535676	585.256	-0.000491387	585.256	-0.000491387	585.256	-0.000269039	585.256	-0.000243547
	585.849	-0.00137	585.849	-0.000683409	585.849	-0.000493134	585.849	-0.000313676	585.849	-0.000886897			585.849	-0.00078096	585.849	-0.000466596	585.849	-0.000356078	585.849	-0.000272415	585.849	-0.000223266			585.849	-0.000562414	585.849	-0.000456725	585.849	-0.000456725	585.849	-0.000213081	585.849	-0.000200219
	586.442	-0.00139	586.442	-0.000772857	586.442	-0.000534261	586.442	-0.000291217	586.442	-0.000884496			586.442	-0.000797296	586.442	-0.000476839	586.442	-0.000391635	586.442	-0.000289873	586.442	-0.000154956			586.442	-0.00063678	586.442	-0.000378905	586.442	-0.000378905	586.442	-0.000179188	586.442	-0.000182431
	587.035	-0.0014	587.035	-0.000657019	587.035	-0.000506914	587.035	-0.000291438	587.035	-0.000869105			587.035	-0.000832844	587.035	-0.000451493	587.035	-0.000358916	587.035	-0.000269645	587.035	-0.000105632			587.035	-0.0006577	587.035	-0.000380851	587.035	-0.000380851	587.035	-0.000142317	587.035	-0.000178144
	587.628	-0.00133	587.628	-0.000652806	587.628	-0.00050597	587.628	-0.000264655	587.628	-0.000870844			587.628	-0.000794502	587.628	-0.000468813	587.628	-0.000379828	587.628	-0.000259848	587.628	-9.70323e-05			587.628	-0.000637609	587.628	-0.000474795	587.628	-0.000474795	587.628	-0.000187151	587.628	-0.000205834
	588.221	-0.0014	588.221	-0.000773509	588.221	-0.00047829	588.221	-0.000284302	588.221	-0.000873079			588.221	-0.000814355	588.221	-0.000471928	588.221	-0.000394908	588.221	-0.000318089	588.221	-6.78296e-05			588.221	-0.000686025	588.221	-0.000438665	588.221	-0.000438665	588.221	-0.000205015	588.221	-0.000157292
	588.814	-0.00137	588.814	-0.000851207	588.814	-0.000504993	588.814	-0.000375569	588.814	-0.000929266			588.814	-0.000814019	588.814	-0.000548122	588.814	-0.000427761	588.814	-0.000371022	588.814	-0.000116825			588.814	-0.000685385	588.814	-0.000399729	588.814	-0.000399729	588.814	-0.000209952	588.814	-8.47712e-05
	589.408	-0.00139	589.408	-0.00073917	589.408	-0.000479335	589.408	-0.000411927	589.408	-0.000916854			589.408	-0.000761135	589.408	-0.000543617	589.408	-0.000400451	589.408	-0.000303129	589.408	-0.000160608			589.408	-0.000590046	589.408	-0.000390101	589.408	-0.000390101	589.408	-0.000262967	589.408	-8.13978e-05
	590.001	-0.0013	590.001	-0.000642643	590.001	-0.000491309	590.001	-0.000311365	590.001	-0.000846563			590.001	-0.000764829	590.001	-0.000491485	590.001	-0.000371026	590.001	-0.000254127	590.001	-0.00018521			590.001	-0.000554063	590.001	-0.000495736	590.001	-0.000495736	590.001	-0.00024172	590.001	-0.000181646
	590.594	-0.00126	590.594	-0.000684865	590.594	-0.000487322	590.594	-0.000282474	590.594	-0.000812884			590.594	-0.000713648	590.594	-0.000435225	590.594	-0.000387152	590.594	-0.00023958	590.594	-0.000135922			590.594	-0.000524026	590.594	-0.000441427	590.594	-0.000441427	590.594	-0.000219092	590.594	-0.000159539
	591.187	-0.00134	591.187	-0.000704595	591.187	-0.000514035	591.187	-0.000333105	591.187	-0.000913343			591.187	-0.000721661	591.187	-0.000423702	591.187	-0.000337027	591.187	-0.000289153	591.187	-0.000119824			591.187	-0.000490168	591.187	-0.000428146	591.187	-0.000428146	591.187	-0.000198326	591.187	-0.000184177
	591.781	-0.00141	591.781	-0.00070243	591.781	-0.000469301	591.781	-0.000407918	591.781	-0.000951067			591.781	-0.000718181	591.781	-0.00043084	591.781	-0.000346671	591.781	-0.000304366	591.781	-0.000148032			591.781	-0.000533873	591.781	-0.000465774	591.781	-0.000465774	591.781	-0.000186116	591.781	-0.000148417
	592.374	-0.00145	592.374	-0.000710401	592.374	-0.000490961	592.374	-0.000411713	592.374	-0.000874141			592.374	-0.000723025	592.374	-0.000468801	592.374	-0.000345757	592.374	-0.00027875	592.374	-0.000131193			592.374	-0.000557359	592.374	-0.000393363	592.374	-0.000393363	592.374	-0.000267425	592.374	-9.50399e-05
	592.968	-0.00136	592.968	-0.000679753	592.968	-0.000500236	592.968	-0.000335197	592.968	-0.0008327			592.968	-0.000703772	592.968	-0.000416644	592.968	-0.000365876	592.968	-0.000222258	592.968	-0.000158913			592.968	-0.000519791	592.968	-0.00036485	592.968	-0.00036485	592.968	-0.000242771	592.968	-6.19985e-05
	593.561	-0.00126	593.561	-0.000636196	593.561	-0.00045532	593.561	-0.000296073	593.561	-0.000824361			593.561	-0.000700899	593.561	-0.000404925	593.561	-0.000309171	593.561	-0.000216925	593.561	-0.000138148			593.561	-0.000517606	593.561	-0.000384321	593.561	-0.000384321	593.561	-0.000143811	593.561	-0.000112466
	594.155	-0.00126	594.155	-0.000697899	594.155	-0.000463607	594.155	-0.000291135	594.155	-0.000802679			594.155	-0.000725327	594.155	-0.000411303	594.155	-0.000317392	594.155	-0.000271236	594.155	-0.000176224			594.155	-0.00057167	594.155	-0.000378088	594.155	-0.000378088	594.155	-0.000234204	594.155	-0.000164057
	594.749	-0.00134	594.749	-0.000733413	594.749	-0.000493373	594.749	-0.000393028	594.749	-0.000940089			594.749	-0.000735447	594.749	-0.000465363	594.749	-0.000293991	594.749	-0.000275931	594.749	-9.18969e-05			594.749	-0.000644396	594.749	-0.000419824	594.749	-0.000419824	594.749	-0.000306749	594.749	-0.000216005
	595.342	-0.0014	595.342	-0.000683287	595.342	-0.000481927	595.342	-0.00031972	595.342	-0.000880215			595.342	-0.000776707	595.342	-0.000418871	595.342	-0.000326104	595.342	-0.000284337	595.342	-0.000132316			595.342	-0.000649502	595.342	-0.000409726	595.342	-0.000409726	595.342	-0.000205151	595.342	-0.000126619
	595.936	-0.00145	595.936	-0.000686492	595.936	-0.000510311	595.936	-0.000281745	595.936	-0.000850113			595.936	-0.000748599	595.936	-0.000423658	595.936	-0.000310133	595.936	-0.000236033	595.936	-0.000155345			595.936	-0.000654561	595.936	-0.000388253	595.936	-0.000388253	595.936	-0.000166188	595.936	-0.000123976
	596.53	-0.00141	596.53	-0.000669637	596.53	-0.000512452	596.53	-0.000338916	596.53	-0.000878136			596.53	-0.000736446	596.53	-0.000451683	596.53	-0.000340804	596.53	-0.000262621	596.53	-0.000130451			596.53	-0.000609317	596.53	-0.000433623	596.53	-0.000433623	596.53	-0.000194548	596.53	-0.000206767
	597.124	-0.00141	597.124	-0.000627508	597.124	-0.000539523	597.124	-0.000402238	597.124	-0.000827161			597.124	-0.000641578	597.124	-0.000427652	597.124	-0.000368551	597.124	-0.000246093	597.124	-0.000120947			597.124	-0.000459657	597.124	-0.000407858	597.124	-0.000407858	597.124	-0.00016636	597.124	-0.000120492
	597.718	-0.0014	597.718	-0.000615763	597.718	-0.000433699	597.718	-0.000327804	597.718	-0.000768806			597.718	-0.000761617	597.718	-0.000470257	597.718	-0.000368619	597.718	-0.000265629	597.718	-0.000162874			597.718	-0.000494674	597.718	-0.000431704	597.718	-0.000431704	597.718	-0.00022779	597.718	-0.000149561
	598.312	-0.00144	598.312	-0.000649576	598.312	-0.000457055	598.312	-0.000284058	598.312	-0.000886808			598.312	-0.000773444	598.312	-0.000521545	598.312	-0.000319783	598.312	-0.00025485	598.312	-0.000146992			598.312	-0.000482855	598.312	-0.000433671	598.312	-0.000433671	598.312	-0.000270409	598.312	-0.000187631
	598.906	-0.00143	598.906	-0.000649221	598.906	-0.000496813	598.906	-0.000316145	598.906	-0.000903876			598.906	-0.000733138	598.906	-0.000504769	598.906	-0.000293233	598.906	-0.000291696	598.906	-7.90873e-05			598.906	-0.000592601	598.906	-0.000383898	598.906	-0.000383898	598.906	-0.000213618	598.906	-0.000111682
	599.5	-0.00149	599.5	-0.000663062	599.5	-0.000498567	599.5	-0.000396786	599.5	-0.000809675			599.5	-0.000714749	599.5	-0.000467734	599.5	-0.000359852	599.5	-0.000272561	599.5	-0.000184053			599.5	-0.000592311	599.5	-0.000388946	599.5	-0.000388946	599.5	-0.000325511	599.5	-0.000106937
	600.094	-0.00141	600.094	-0.000711349	600.094	-0.000511822	600.094	-0.000316638	600.094	-0.000868872			600.094	-0.000785357	600.094	-0.000477046	600.094	-0.000385684	600.094	-0.000241402	600.094	-0.000164832			600.094	-0.000531393	600.094	-0.000335877	600.094	-0.000335877	600.094	-0.000132481	600.094	-0.000125653
	600.688	-0.00138	600.688	-0.000618802	600.688	-0.000458185	600.688	-0.000296886	600.688	-0.00084114			600.688	-0.00078539	600.688	-0.000431246	600.688	-0.000362289	600.688	-0.000295941	600.688	-9.8536e-05			600.688	-0.00055912	600.688	-0.000367115	600.688	-0.000367115	600.688	-0.000176117	600.688	-0.000143967
	601.282	-0.00142	601.282	-0.000711522	601.282	-0.000502122	601.282	-0.00031451	601.282	-0.000765911			601.282	-0.000840898	601.282	-0.000527173	601.282	-0.000387153	601.282	-0.000264061	601.282	-0.00012565			601.282	-0.000575892	601.282	-0.000424305	601.282	-0.000424305	601.282	-0.000187417	601.282	-0.00017322
	601.877	-0.00123	601.877	-0.000614247	601.877	-0.000477457	601.877	-0.000298428	601.877	-0.000802272			601.877	-0.000795588	601.877	-0.000450374	601.877	-0.000334179	601.877	-0.000171167	601.877	-0.000209427			601.877	-0.000574864	601.877	-0.000415761	601.877	-0.000415761	601.877	-0.000240843	601.877	-0.000141374
	602.471	-0.00132	602.471	-0.000686498	602.471	-0.000389766	602.471	-0.000348365	602.471	-0.000855324			602.471	-0.000814776	602.471	-0.000370433	602.471	-0.000218722	602.471	-0.000233681	602.471	-0.00020592			602.471	-0.000610068	602.471	-0.000396855	602.471	-0.000396855	602.471	-0.000229709	602.471	-6.89924e-05
	603.065	-0.00146	603.065	-0.000683189	603.065	-0.000447733	603.065	-0.000350643	603.065	-0.000846956			603.065	-0.000711247	603.065	-0.000478288	603.065	-0.000270382	603.065	-0.000271154	603.065	-0.000127753			603.065	-0.000653218	603.065	-0.000409534	603.065	-0.000409534	603.065	-0.000280393	603.065	-0.000126104
	603.66	-0.00133	603.66	-0.000709909	603.66	-0.000479261	603.66	-0.000368579	603.66	-0.000894067			603.66	-0.000776447	603.66	-0.000486118	603.66	-0.000326268	603.66	-0.000238737	603.66	-0.000172127			603.66	-0.000611694	603.66	-0.000397418	603.66	-0.000397418	603.66	-0.000231647	603.66	-0.000128252
	604.254	-0.00134	604.254	-0.000721369	604.254	-0.000532782	604.254	-0.000337351	604.254	-0.00083641			604.254	-0.00075217	604.254	-0.000483473	604.254	-0.000348167	604.254	-0.000177113	604.254	-0.000164288			604.254	-0.000551803	604.254	-0.000401028	604.254	-0.000401028	604.254	-0.000192439	604.254	-0.000109915
	604.849	-0.00136	604.849	-0.000685773	604.849	-0.000503511	604.849	-0.000275594	604.849	-0.00083451			604.849	-0.000757223	604.849	-0.000439817	604.849	-0.000211263	604.849	-0.000145484	604.849	-0.000179213			604.849	-0.000440453	604.849	-0.000376163	604.849	-0.000376163	604.849	-0.000226396	604.849	-0.000133897
	605.443	-0.00136	605.443	-0.000653594	605.443	-0.00050362	605.443	-0.000244913	605.443	-0.000849934			605.443	-0.000744304	605.443	-0.000337199	605.443	-0.000327415	605.443	-0.000218115	605.443	-0.000166742			605.443	-0.000436797	605.443	-0.000391288	605.443	-0.000391288	605.443	-0.000285922	605.443	-9.42457e-05
	606.038	-0.00135	606.038	-0.000625438	606.038	-0.000438337	606.038	-0.000251619	606.038	-0.000870274			606.038	-0.000786054	606.038	-0.000459514	606.038	-0.000371778	606.038	-0.000238002	606.038	-0.000237644			606.038	-0.000532416	606.038	-0.00037916	606.038	-0.00037916	606.038	-0.000251463	606.038	-9.21968e-05
	606.633	-0.00131	606.633	-0.000730922	606.633	-0.000447911	606.633	-0.000313619	606.633	-0.000839981			606.633	-0.000821377	606.633	-0.000496617	606.633	-0.000378313	606.633	-0.000220299	606.633	-0.000199373			606.633	-0.000582097	606.633	-0.000472058	606.633	-0.000472058	606.633	-0.000167684	606.633	-0.000177249
	607.227	-0.00136	607.227	-0.000680261	607.227	-0.000485121	607.227	-0.000327363	607.227	-0.000810695			607.227	-0.000688149	607.227	-0.000488303	607.227	-0.000322121	607.227	-0.000196425	607.227	-0.000194277			607.227	-0.000599569	607.227	-0.000448238	607.227	-0.000448238	607.227	-0.000232678	607.227	-0.000208953
	607.822	-0.00135	607.822	-0.000665531	607.822	-0.000443479	607.822	-0.00033624	607.822	-0.00076528			607.822	-0.000709619	607.822	-0.000517024	607.822	-0.000291289	607.822	-0.000241568	607.822	-0.000167329			607.822	-0.000558108	607.822	-0.000405145	607.822	-0.000405145	607.822	-0.000254415	607.822	-0.000235219
	608.417	-0.00135	608.417	-0.000695638	608.417	-0.000457406	608.417	-0.000375112	608.417	-0.000807198			608.417	-0.0006681	608.417	-0.000336951	608.417	-0.000267247	608.417	-0.000262253	608.417	-0.000102402			608.417	-0.00050823	608.417	-0.000418331	608.417	-0.000418331	608.417	-0.000212634	608.417	-0.000199906
	609.012	-0.00136	609.012	-0.000654506	609.012	-0.000436634	609.012	-0.000329833	609.012	-0.000878433			609.012	-0.000711446	609.012	-0.00046601	609.012	-0.000238859	609.012	-0.00024419	609.012	-5.85986e-05			609.012	-0.000454844	609.012	-0.00037386	609.012	-0.00037386	609.012	-0.00016978	609.012	-0.000158393
	609.607	-0.00141	609.607	-0.000638668	609.607	-0.00046041	609.607	-0.000353482	609.607	-0.000864982			609.607	-0.000806116	609.607	-0.000400542	609.607	-0.000312474	609.607	-0.000209876	609.607	-0.000115197			609.607	-0.000534442	609.607	-0.000492674	609.607	-0.000492674	609.607	-0.000255191	609.607	-0.0001989
	610.202	-0.00137	610.202	-0.000620066	610.202	-0.00041254	610.202	-0.000306189	610.202	-0.000837127			610.202	-0.000816832	610.202	-0.000342604	610.202	-0.000309848	610.202	-0.000257677	610.202	-0.000203294			610.202	-0.000543095	610.202	-0.00045403	610.202	-0.00045403	610.202	-0.00030802	610.202	-0.000218564
	610.797	-0.00129	610.797	-0.000619274	610.797	-0.000420172	610.797	-0.000239029	610.797	-0.000836229			610.797	-0.00067345	610.797	-0.000459071	610.797	-0.000331168	610.797	-0.00026024	610.797	-0.000214884			610.797	-0.000484258	610.797	-0.000359178	610.797	-0.000359178	610.797	-0.000268819	610.797	-0.000180048
	611.392	-0.00131	611.392	-0.000623064	611.392	-0.000491994	611.392	-0.000283094	611.392	-0.000835317			611.392	-0.000648185	611.392	-0.000494872	611.392	-0.000371209	611.392	-0.000245468	611.392	-0.000204819			611.392	-0.000460546	611.392	-0.000362577	611.392	-0.000362577	611.392	-0.000214909	611.392	-0.000182214
	611.987	-0.00136	611.987	-0.000648405	611.987	-0.000523452	611.987	-0.000318185	611.987	-0.000849503			611.987	-0.00080537	611.987	-0.000466831	611.987	-0.000394488	611.987	-0.000269966	611.987	-0.000159367			611.987	-0.00053345	611.987	-0.000414456	611.987	-0.000414456	611.987	-0.000230536	611.987	-0.000172606
	612.582	-0.00129	612.582	-0.000641836	612.582	-0.000482155	612.582	-0.000337912	612.582	-0.000849884			612.582	-0.000773995	612.582	-0.000501055	612.582	-0.000319135	612.582	-0.000234918	612.582	-0.000149655			612.582	-0.00050003	612.582	-0.00044768	612.582	-0.00044768	612.582	-0.000181068	612.582	-0.000178902
	613.178	-0.00134	613.178	-0.000708879	613.178	-0.000468839	613.178	-0.000391117	613.178	-0.000744977			613.178	-0.000742277	613.178	-0.000502436	613.178	-0.000316126	613.178	-0.000183931	613.178	-0.000120183			613.178	-0.000534949	613.178	-0.000484415	613.178	-0.000484415	613.178	-0.000194662	613.178	-0.000157525
	613.773	-0.00133	613.773	-0.000702924	613.773	-0.00044728	613.773	-0.000467167	613.773	-0.000832994			613.773	-0.000729636	613.773	-0.000472227	613.773	-0.000354371	613.773	-0.000234498	613.773	-0.000154451			613.773	-0.0005505	613.773	-0.000465912	613.773	-0.000465912	613.773	-0.000219922	613.773	-0.000187023
	614.368	-0.00135	614.368	-0.000609185	614.368	-0.000410128	614.368	-0.000307418	614.368	-0.000810604			614.368	-0.00073781	614.368	-0.000454959	614.368	-0.000412489	614.368	-0.000209553	614.368	-0.000149047			614.368	-0.0005159	614.368	-0.000504897	614.368	-0.000504897	614.368	-0.000165566	614.368	-0.000149914
	614.964	-0.00132	614.964	-0.000653556	614.964	-0.000464893	614.964	-0.000357988	614.964	-0.000892114			614.964	-0.00074245	614.964	-0.000390952	614.964	-0.000401989	614.964	-0.000220296	614.964	-6.00492e-05			614.964	-0.000571323	614.964	-0.000495843	614.964	-0.000495843	614.964	-0.000182517	614.964	-0.000153274
	615.559	-0.00126	615.559	-0.000654975	615.559	-0.000391784	615.559	-0.000266248	615.559	-0.000801479			615.559	-0.000811186	615.559	-0.000335006	615.559	-0.000389179	615.559	-0.000236844	615.559	-5.06471e-05			615.559	-0.000544882	615.559	-0.000406566	615.559	-0.000406566	615.559	-0.000184233	615.559	-0.000202322
	616.155	-0.00132	616.155	-0.000768078	616.155	-0.000490863	616.155	-0.000359392	616.155	-0.000874447			616.155	-0.000801548	616.155	-0.000419012	616.155	-0.000361349	616.155	-0.00020171	616.155	-7.54494e-05			616.155	-0.000540072	616.155	-0.00041403	616.155	-0.00041403	616.155	-0.000238921	616.155	-0.000156791
	616.75	-0.00135	616.75	-0.000700195	616.75	-0.000476882	616.75	-0.000274903	616.75	-0.00081741			616.75	-0.00076039	616.75	-0.000509493	616.75	-0.000352189	616.75	-0.000269602	616.75	-0.00021322			616.75	-0.000563248	616.75	-0.000440952	616.75	-0.000440952	616.75	-0.000238398	616.75	-0.000233681
	617.346	-0.00128	617.346	-0.000709284	617.346	-0.000485569	617.346	-0.000221052	617.346	-0.000768501			617.346	-0.000751642	617.346	-0.000466889	617.346	-0.000328571	617.346	-0.000239273	617.346	-0.000146878			617.346	-0.000594876	617.346	-0.000509831	617.346	-0.000509831	617.346	-0.000266794	617.346	-0.000231957
	617.942	-0.00126	617.942	-0.00073583	617.942	-0.000428406	617.942	-0.00034252	617.942	-0.000806291			617.942	-0.000716437	617.942	-0.000441579	617.942	-0.000399831	617.942	-0.000226393	617.942	-0.0001137			617.942	-0.000576789	617.942	-0.000521897	617.942	-0.000521897	617.942	-0.000226941	617.942	-0.000178036
	618.537	-0.00127	618.537	-0.000628202	618.537	-0.000452249	618.537	-0.000337523	618.537	-0.000871927			618.537	-0.000681033	618.537	-0.000449564	618.537	-0.000339596	618.537	-0.000286192	618.537	-0.000163421			618.537	-0.000522987	618.537	-0.000491809	618.537	-0.000491809	618.537	-0.000321305	618.537	-0.000162973
	619.133	-0.00124	619.133	-0.000608203	619.133	-0.000458187	619.133	-0.000268144	619.133	-0.000813773			619.133	-0.00069967	619.133	-0.000473824	619.133	-0.000320293	619.133	-0.00029119	619.133	-0.000156513			619.133	-0.000470741	619.133	-0.000450662	619.133	-0.000450662	619.133	-0.000229526	619.133	-0.000126984
	619.729	-0.00124	619.729	-0.000517273	619.729	-0.000371982	619.729	-0.000266263	619.729	-0.000713146			619.729	-0.000771346	619.729	-0.000412011	619.729	-0.000283925	619.729	-0.000216479	619.729	-0.000152828			619.729	-0.000504253	619.729	-0.000411407	619.729	-0.000411407	619.729	-0.000142791	619.729	-0.000129786
	620.325	-0.00118	620.325	-0.000427372	620.325	-0.000314706	620.325	-0.000280457	620.325	-0.000745094			620.325	-0.000754087	620.325	-0.000444369	620.325	-0.000310534	620.325	-0.000226497	620.325	-9.04328e-05			620.325	-0.000530526	620.325	-0.000332961	620.325	-0.000332961	620.325	-0.000146309	620.325	-6.48909e-05
	620.921	-0.00134	620.921	-0.000619654	620.921	-0.000416658	620.921	-0.0002584	620.921	-0.000862284			620.921	-0.000675423	620.921	-0.000456797	620.921	-0.000269589	620.921	-0.000220074	620.921	-0.000169663			620.921	-0.000466231	620.921	-0.000336831	620.921	-0.000336831	620.921	-0.00017358	620.921	-0.000152299
	621.516	-0.00131	621.516	-0.000642255	621.516	-0.000406406	621.516	-0.000330752	621.516	-0.000843623			621.516	-0.000704586	621.516	-0.000435053	621.516	-0.000356488	621.516	-0.000176862	621.516	-0.000104608			621.516	-0.000668901	621.516	-0.000402258	621.516	-0.000402258	621.516	-0.000208342	621.516	-0.000171648
	622.112	-0.00129	622.112	-0.000673515	622.112	-0.000488858	622.112	-0.000392025	622.112	-0.000799015			622.112	-0.000793733	622.112	-0.000394691	622.112	-0.000251301	622.112	-0.000242083	622.112	-0.000243568			622.112	-0.000595131	622.112	-0.000470025	622.112	-0.000470025	622.112	-0.000267254	622.112	-0.000139518
	622.709	-0.00121	622.709	-0.000572045	622.709	-0.000480301	622.709	-0.000279802	622.709	-0.000811602			622.709	-0.000696818	622.709	-0.000443218	622.709	-0.000230775	622.709	-0.000304211	622.709	-0.000204742			622.709	-0.000443019	622.709	-0.000414857	622.709	-0.000414857	622.709	-0.0001766	622.709	-0.000157009
	623.305	-0.00122	623.305	-0.000610252	623.305	-0.000423263	623.305	-0.000356156	623.305	-0.000730513			623.305	-0.000643465	623.305	-0.000438002	623.305	-0.000340773	623.305	-0.000246497	623.305	-0.000227806			623.305	-0.000430003	623.305	-0.000464486	623.305	-0.000464486	623.305	-0.000149475	623.305	-0.00012307
	623.901	-0.00116	623.901	-0.000521542	623.901	-0.000425313	623.901	-0.000285966	623.901	-0.000684282			623.901	-0.000630219	623.901	-0.000396542	623.901	-0.000399004	623.901	-0.000147297	623.901	-9.55145e-05			623.901	-0.000509882	623.901	-0.00040194	623.901	-0.00040194	623.901	-0.000120023	623.901	-9.56754e-05
	624.497	-0.00123	624.497	-0.000612707	624.497	-0.000458623	624.497	-0.000211002	624.497	-0.000717804			624.497	-0.000606009	624.497	-0.000496087	624.497	-0.00035184	624.497	-0.000226741	624.497	-1.05742e-05			624.497	-0.000610366	624.497	-0.000488492	624.497	-0.000488492	624.497	-0.000169141	624.497	-0.000272726
	625.093	-0.00126	625.093	-0.000638737	625.093	-0.000540292	625.093	-0.000306467	625.093	-0.000735156			625.093	-0.000716031	625.093	-0.000542833	625.093	-0.000230923	625.093	-0.000260941	625.093	-0.000128352			625.093	-0.000618487	625.093	-0.000452736	625.093	-0.000452736	625.093	-0.000146016	625.093	-0.000230825
	625.69	-0.00125	625.69	-0.000596319	625.69	-0.000397912	625.69	-0.00032095	625.69	-0.000806284			625.69	-0.000792812	625.69	-0.000505369	625.69	-0.000318071	625.69	-0.000205589	625.69	-8.83213e-05			625.69	-0.000671483	625.69	-0.000450931	625.69	-0.000450931	625.69	-0.000161146	625.69	-0.000173039
	626.286	-0.00124	626.286	-0.000658395	626.286	-0.000462206	626.286	-0.000411246	626.286	-0.000756549			626.286	-0.000865049	626.286	-0.000481122	626.286	-0.000310108	626.286	-0.000176714	626.286	-8.38186e-05			626.286	-0.000637834	626.286	-0.000463016	626.286	-0.000463016	626.286	-0.000233122	626.286	-0.000125028
	626.883	-0.00127	626.883	-0.000581699	626.883	-0.000547612	626.883	-0.000349964	626.883	-0.000708073			626.883	-0.000747123	626.883	-0.000386233	626.883	-0.000250503	626.883	-0.000189878	626.883	-0.000114273			626.883	-0.000550248	626.883	-0.000423848	626.883	-0.000423848	626.883	-0.000228513	626.883	-0.000157384
	627.479	-0.00127	627.479	-0.000603717	627.479	-0.000500048	627.479	-0.000261159	627.479	-0.000741883			627.479	-0.000665057	627.479	-0.00038112	627.479	-0.000256154	627.479	-0.000177002	627.479	-0.000103633			627.479	-0.000471793	627.479	-0.000515851	627.479	-0.000515851	627.479	-0.000221791	627.479	-6.79112e-05
	628.076	-0.00118	628.076	-0.000742338	628.076	-0.000455689	628.076	-0.000255231	628.076	-0.000783544			628.076	-0.00074497	628.076	-0.000479333	628.076	-0.000353524	628.076	-0.00022854	628.076	-0.000139904			628.076	-0.000617788	628.076	-0.000438937	628.076	-0.000438937	628.076	-0.000258922	628.076	-0.00016747
	628.672	-0.00125	628.672	-0.000619097	628.672	-0.000458237	628.672	-0.000383466	628.672	-0.000768742			628.672	-0.00074447	628.672	-0.000488066	628.672	-0.000325835	628.672	-0.000244829	628.672	-0.000107656			628.672	-0.000605719	628.672	-0.000462824	628.672	-0.000462824	628.672	-0.000240797	628.672	-0.000208695
	629.269	-0.00112	629.269	-0.000563803	629.269	-0.000382871	629.269	-0.000253315	629.269	-0.000692319			629.269	-0.000754176	629.269	-0.000390623	629.269	-0.000276865	629.269	-0.000243217	629.269	-0.000117405			629.269	-0.000550239	629.269	-0.000440952	629.269	-0.000440952	629.269	-0.00024201	629.269	-0.000258554
	629.865	-0.00117	629.865	-0.000500396	629.865	-0.000479473	629.865	-0.0003348	629.865	-0.000716464			629.865	-0.000689477	629.865	-0.000417563	629.865	-0.000314042	629.865	-0.000154163	629.865	-9.24061e-05			629.865	-0.000490608	629.865	-0.000383343	629.865	-0.000383343	629.865	-0.000128967	629.865	-0.000154951
	630.462	-0.00122	630.462	-0.000613089	630.462	-0.000435925	630.462	-0.000227841	630.462	-0.000687764			630.462	-0.000779543	630.462	-0.000470809	630.462	-0.000317293	630.462	-0.000262874	630.462	-0.000197918			630.462	-0.000465937	630.462	-0.00050653	630.462	-0.00050653	630.462	-0.000135007	630.462	-0.000175288
	631.059	-0.00127	631.059	-0.000740149	631.059	-0.000487709	631.059	-0.00029109	631.059	-0.000722326			631.059	-0.000654689	631.059	-0.000607462	631.059	-0.000305887	631.059	-0.000251569	631.059	-0.000106267			631.059	-0.000608685	631.059	-0.000508468	631.059	-0.000508468	631.059	-0.000133912	631.059	-0.000133963
	631.656	-0.00131	631.656	-0.000590543	631.656	-0.000482115	631.656	-0.000226262	631.656	-0.000762423			631.656	-0.000694693	631.656	-0.000540836	631.656	-0.000268027	631.656	-0.000180617	631.656	-0.000115119			631.656	-0.000549795	631.656	-0.000432986	631.656	-0.000432986	631.656	-0.000134734	631.656	-0.000127104
	632.253	-0.00126	632.253	-0.000588103	632.253	-0.000438152	632.253	-0.000261073	632.253	-0.000732863			632.253	-0.000718812	632.253	-0.000483073	632.253	-0.000329915	632.253	-0.000160062	632.253	-0.000251028			632.253	-0.000482901	632.253	-0.000554093	632.253	-0.000554093	632.253	-0.000248761	632.253	-0.00015836
	632.85	-0.0012	632.85	-0.000656782	632.85	-0.000379241	632.85	-0.000276464	632.85	-0.000819143			632.85	-0.000633114	632.85	-0.000389268	632.85	-0.000234941	632.85	-0.000228891	632.85	-0.000123542			632.85	-0.000479181	632.85	-0.000374035	632.85	-0.000374035	632.85	-0.00027789	632.85	-0.000199314
	633.447	-0.00121	633.447	-0.000590566	633.447	-0.000433595	633.447	-0.000281926	633.447	-0.000688788			633.447	-0.000721597	633.447	-0.000384675	633.447	-0.000221727	633.447	-0.000183223	633.447	-0.000133452			633.447	-0.000513186	633.447	-0.000504264	633.447	-0.000504264	633.447	-0.000221555	633.447	-0.000177485
	634.044	-0.00127	634.044	-0.000688844	634.044	-0.00049313	634.044	-0.000310105	634.044	-0.000749372			634.044	-0.000643426	634.044	-0.000473181	634.044	-0.000299983	634.044	-0.000206811	634.044	-0.000109425			634.044	-0.000462312	634.044	-0.000539145	634.044	-0.000539145	634.044	-0.000197852	634.044	-0.000122389
	634.641	-0.0013	634.641	-0.000557607	634.641	-0.000488933	634.641	-0.000316744	634.641	-0.000750398			634.641	-0.000613963	634.641	-0.000373962	634.641	-0.000189936	634.641	-0.000102714	634.641	-8.80407e-05			634.641	-0.000452935	634.641	-0.000519133	634.641	-0.000519133	634.641	-0.000266432	634.641	-0.000219579
	635.238	-0.00119	635.238	-0.000537378	635.238	-0.000340227	635.238	-0.000172722	635.238	-0.000729443			635.238	-0.000701468	635.238	-0.000444346	635.238	-0.000137042	635.238	-0.000133819	635.238	-0.000135894			635.238	-0.000583378	635.238	-0.000393385	635.238	-0.000393385	635.238	-0.000188489	635.238	-0.00021591
	635.835	-0.00109	635.835	-0.000566163	635.835	-0.00037259	635.835	-0.000304504	635.835	-0.000784292			635.835	-0.0008336	635.835	-0.000569774	635.835	-0.000273224	635.835	-0.000195021	635.835	-0.000179037			635.835	-0.000478947	635.835	-0.000333137	635.835	-0.000333137	635.835	-0.000165826	635.835	-0.000148498
	636.432	-0.00112	636.432	-0.000571493	636.432	-0.000434631	636.432	-0.000200995	636.432	-0.000743166			636.432	-0.000908714	636.432	-0.00050524	636.432	-0.000330786	636.432	-0.000190428	636.432	-0.000239629			636.432	-0.000509513	636.432	-0.000598385	636.432	-0.000598385	636.432	-9.45831e-05	636.432	-0.000142425
	637.029	-0.00108	637.029	-0.000511454	637.029	-0.000438734	637.029	-9.92923e-05	637.029	-0.000661004			637.029	-0.000767403	637.029	-0.000421633	637.029	-0.00030441	637.029	-5.21223e-05	637.029	-0.000195269			637.029	-0.000641523	637.029	-0.000528806	637.029	-0.000528806	637.029	-0.000135304	637.029	-3.65045e-05
	637.627	-0.00115	637.627	-0.000488644	637.627	-0.000379969	637.627	-0.000147465	637.627	-0.000650729			637.627	-0.000713669	637.627	-0.000390537	637.627	-0.000309296	637.627	-9.53233e-05	637.627	-0.000250908			637.627	-0.000585359	637.627	-0.000599649	637.627	-0.000599649	637.627	-0.000213338	637.627	-0.000190144
	638.224	-0.00125	638.224	-0.000523353	638.224	-0.000404935	638.224	-0.000274858	638.224	-0.000632177			638.224	-0.000747833	638.224	-0.000495951	638.224	-0.000267742	638.224	-0.000107272	638.224	-3.84722e-05			638.224	-0.000482213	638.224	-0.000562183	638.224	-0.000562183	638.224	-0.000176232	638.224	-0.000232079
	638.822	-0.00116	638.822	-0.00049756	638.822	-0.000415928	638.822	-0.000275979	638.822	-0.000692297			638.822	-0.000731959	638.822	-0.000437226	638.822	-0.000321794	638.822	-0.000186283	638.822	-5.23764e-05			638.822	-0.000455062	638.822	-0.000395501	638.822	-0.000395501	638.822	-0.000304729	638.822	-0.000338752
	639.419	-0.000959761	639.419	-0.000586842	639.419	-0.000434121	639.419	-9.38639e-05	639.419	-0.000611287			639.419	-0.000772501	639.419	-0.000412849	639.419	-0.000343766	639.419	-0.000109238	639.419	3.28285e-05			639.419	-0.000554611	639.419	-0.000559811	639.419	-0.000559811	639.419	-0.000190208	639.419	-0.000151434
	640.017	-0.00111	640.017	-0.000598711	640.017	-0.000356426	640.017	-0.000292166	640.017	-0.000605528			640.017	-0.000647737	640.017	-0.000457731	640.017	-0.000231641	640.017	-0.000163591	640.017	-0.000141265			640.017	-0.000440627	640.017	-0.000514494	640.017	-0.000514494	640.017	-0.000220309	640.017	-0.000176697
	640.614	-0.00119	640.614	-0.000606637	640.614	-0.000551986	640.614	-0.000236666	640.614	-0.000732092			640.614	-0.000644162	640.614	-0.000446209	640.614	-0.000351919	640.614	-5.36864e-05	640.614	-0.000121834			640.614	-0.000434123	640.614	-0.00055542	640.614	-0.00055542	640.614	-0.000308997	640.614	-0.000215849
	641.212	-0.00112	641.212	-0.000466591	641.212	-0.000516909	641.212	-0.000111903	641.212	-0.000604054			641.212	-0.000915307	641.212	-0.000476292	641.212	-0.000354824	641.212	-0.000136118	641.212	-8.61969e-05			641.212	-0.000495146	641.212	-0.000469149	641.212	-0.000469149	641.212	-0.000102167	641.212	-0.000121138
	641.81	-0.00104	641.81	-0.000391175	641.81	-0.000297517	641.81	-0.000131603	641.81	-0.000508329			641.81	-0.000958796	641.81	-0.000580739	641.81	-0.000385486	641.81	-0.000129377	641.81	-0.000154374			641.81	-0.000538133	641.81	-0.000521201	641.81	-0.000521201	641.81	-0.000129444	641.81	-0.000168433
	642.407	-0.00117	642.407	-0.000476125	642.407	-0.000407194	642.407	-0.000200078	642.407	-0.000752045			642.407	-0.000793761	642.407	-0.000446984	642.407	-0.000230997	642.407	-0.000117002	642.407	-0.000177845			642.407	-0.000464064	642.407	-0.00043924	642.407	-0.00043924	642.407	-0.000296471	642.407	-0.000323575
	643.005	-0.00127	643.005	-0.000556563	643.005	-0.000521603	643.005	-0.000180716	643.005	-0.000723278			643.005	-0.000628422	643.005	-0.000247788	643.005	-0.000235233	643.005	-0.000158862	643.005	-9.04978e-05			643.005	-0.000603616	643.005	-0.000653608	643.005	-0.000653608	643.005	-0.000232727	643.005	-0.000324923
	643.603	-0.00119	643.603	-0.000518145	643.603	-0.000501025	643.603	-9.90524e-05	643.603	-0.000611879			643.603	-0.000743479	643.603	-0.00044388	643.603	-0.000242554	643.603	-0.000113778	643.603	-0.000146852			643.603	-0.000506944	643.603	-0.000541571	643.603	-0.000541571	643.603	-0.000301649	643.603	-0.000324404
	644.201	-0.00121	644.201	-0.000425731	644.201	-0.000398464	644.201	-0.000130258	644.201	-0.00048863			644.201	-0.000773316	644.201	-0.000431837	644.201	-0.000321876	644.201	-0.000128209	644.201	-0.000189494			644.201	-0.000484778	644.201	-0.000653371	644.201	-0.000653371	644.201	-0.000163505	644.201	-0.000258204
	644.799	-0.0011	644.799	-0.00056567	644.799	-0.000443224	644.799	-0.00013519	644.799	-0.000558038			644.799	-0.000692698	644.799	-0.000247901	644.799	-0.000282962	644.799	5.74902e-05	644.799	-0.000233445			644.799	-0.000501342	644.799	-0.000594173	644.799	-0.000594173	644.799	-0.000152825	644.799	-0.000195385
	645.397	-0.000975048	645.397	-0.000519911	645.397	-0.000380604	645.397	-0.000169701	645.397	-0.000560286			645.397	-0.000702825	645.397	-0.000378759	645.397	-0.000195965	645.397	-0.000131096	645.397	-0.000203072			645.397	-0.000390179	645.397	-0.000478249	645.397	-0.000478249	645.397	-0.000185706	645.397	-0.000251674
	645.995	-0.00104	645.995	-0.000494082	645.995	-0.000370233	645.995	-0.000136754	645.995	-0.00061002			645.995	-0.000618719	645.995	-0.000402037	645.995	-0.000208482	645.995	-0.000104787	645.995	-4.37731e-05			645.995	-0.000395547	645.995	-0.000536561	645.995	-0.000536561	645.995	-0.000157436	645.995	-0.000229867
	646.593	-0.00122	646.593	-0.000479129	646.593	-0.000451079	646.593	-0.00027242	646.593	-0.000681025			646.593	-0.000829878	646.593	-0.000594356	646.593	-0.000338135	646.593	-0.000206172	646.593	-0.000165709			646.593	-0.000359175	646.593	-0.000541561	646.593	-0.000541561	646.593	-0.000241689	646.593	-0.000129504
	647.191	-0.00127	647.191	-0.000505632	647.191	-0.000516577	647.191	-0.000320234	647.191	-0.000625959			647.191	-0.000938091	647.191	-0.000699187	647.191	-0.000322799	647.191	-0.000242888	647.191	-0.000334693			647.191	-0.00042088	647.191	-0.000552168	647.191	-0.000552168	647.191	-0.000132337	647.191	-0.000193418
	647.789	-0.000879827	647.789	-0.000340818	647.789	-0.00043994	647.789	-9.7108e-05	647.789	-0.00048979			647.789	-0.000861979	647.789	-0.00046991	647.789	-0.000148263	647.789	-0.000124241	647.789	-0.000250192			647.789	-0.000566665	647.789	-0.000727828	647.789	-0.000727828	647.789	-4.86101e-05	647.789	-0.000230891
	648.388	-0.000883735	648.388	-0.000310626	648.388	-0.000358556	648.388	-7.40796e-05	648.388	-0.00041698			648.388	-0.000710258	648.388	-0.000521871	648.388	-9.82379e-05	648.388	-6.88034e-05	648.388	-0.00016696			648.388	-0.000445962	648.388	-0.000851753	648.388	-0.000851753	648.388	-3.44695e-05	648.388	-0.000101427
	648.986	-0.00103	648.986	-0.000400023	648.986	-0.000382377	648.986	-7.25909e-06	648.986	-0.000278957			648.986	-0.000779543	648.986	-0.000508911	648.986	-0.000134461	648.986	-2.67285e-06	648.986	-0.000242039			648.986	-0.000389558	648.986	-0.000903524	648.986	-0.000903524	648.986	3.46048e-05	648.986	-0.000106328
	649.584	-0.000937996	649.584	-0.00030735	649.584	-0.000458279	649.584	-1.13827e-05	649.584	-0.000258327			649.584	-0.00062027	649.584	-0.000352637	649.584	6.14588e-05	649.584	0.00020897	649.584	-0.000329448			649.584	-0.000434841	649.584	-0.000896466	649.584	-0.000896466	649.584	-0.000131787	649.584	-0.000267347
[truncated: 1 more columns]

## Sheet: Figure 4
Figure 4b	Nb2O5-Ar											Figure 4c	Nb2O5-Ar			Figure 4d	IN20-Ar			Figure 4e	IN10-Ar			Figure 4f	IN10-CO2
		500 fs		1 ps		2 ps		5 ps		10 ps			0	-0.08454			0.04828	0.09695			0.06133	0.10504			0.01702	0.11168
	435.151	6.54614e-05	435.151	-4.61736e-05	435.151	-6.68866e-05	435.151	-0.000251028	435.151	6.54614e-05			0.1	0.10937			0.1266	0.2264			0.16142	0.42119			0.10491	0.33929
	435.73	-0.000251013	435.73	-9.87717e-05	435.73	-6.63205e-05	435.73	-0.000380237	435.73	-0.000251013			0.20195	-0.04893			0.20661	0.45054			0.2664	0.52745			0.19687	0.50046
	436.31	-0.000501002	436.31	-0.000411183	436.31	-0.000151649	436.31	-0.000340877	436.31	-0.000501002			0.30587	-0.16961			0.28836	0.7933			0.37545	1			0.2929	0.84846
	436.89	-0.000246107	436.89	-0.000213285	436.89	-0.000154164	436.89	-0.000105073	436.89	-0.000246107			0.41182	-0.03236			0.37186	0.82751			0.48939	0.96827			0.39299	1
	437.47	-0.000309737	437.47	-0.000274621	437.47	-0.000169534	437.47	-0.000183248	437.47	-0.000309737			0.51984	-0.1324			0.45718	0.89641			0.60902	0.77145			0.49798	0.93573
	438.05	-0.000360387	438.05	-0.000269593	438.05	-0.000186616	438.05	-0.000360034	438.05	-0.000360387			0.62995	0.07875			0.54433	0.87379			0.7319	0.83321			0.60784	0.82625
	438.63	-0.000192105	438.63	-0.000158685	438.63	-9.52606e-05	438.63	-0.000227537	438.63	-0.000192105			0.7422	-0.13608			0.63337	0.95035			0.86129	0.70228			0.72096	0.84445
	439.211	-0.000164025	439.211	-0.0003156	439.211	-0.000129908	439.211	-0.000408228	439.211	-0.000164025			0.85664	0.37293			0.72433	0.81944			0.9972	0.6345			0.84059	0.74021
	439.791	-0.00044123	439.791	-0.00018589	439.791	6.83549e-05	439.791	-0.000131514	439.791	-0.00044123			0.97331	0.4649			0.81725	1			1.13717	0.61853			0.96347	0.69755
	440.371	-0.000450475	440.371	-0.000172718	440.371	5.57748e-05	440.371	-0.000163797	440.371	-0.000450475			1.09224	0.89672			0.91219	0.98495			1.28366	0.65309			1.09286	0.68311
	440.951	-0.000296043	440.951	-0.000241963	440.951	-8.98447e-05	440.951	-0.00015516	440.951	-0.000296043			1.21349	1			1.00917	0.92553			1.43665	0.64949			1.22877	0.6413
	441.532	-0.000250924	441.532	-0.000222527	441.532	-0.000173816	441.532	-0.000182009	441.532	-0.000250924			1.3371	0.88466			1.10825	0.828			1.59534	0.55789			1.36874	0.70109
	442.112	-0.00014526	442.112	-0.000209364	442.112	-0.00011952	442.112	-0.000278637	442.112	-0.00014526			1.46311	0.98922			1.20947	0.8653			1.76543	0.47763			1.51523	0.60625
	442.692	-0.000231406	442.692	-7.42583e-05	442.692	-5.17258e-05	442.692	-0.000247341	442.692	-0.000231406			1.59158	0.80019			1.31287	0.80816			1.93877	0.46924			1.66904	0.69864
	443.273	-0.000326405	443.273	-0.000146968	443.273	-1.22825e-05	443.273	-0.000347722	443.273	-0.000326405			1.72254	0.79238			1.41851	0.91001			2.12106	0.56116			1.82773	0.57048
	443.854	-0.000296648	443.854	-0.000131524	443.854	-7.79024e-05	443.854	-0.000193673	443.854	-0.000296648			1.85605	0.75211			1.52643	0.8788			2.31068	0.52566			1.997	0.46275
	444.434	-0.000301971	444.434	-0.000196255	444.434	-0.00022794	444.434	-0.000218569	444.434	-0.000301971			1.99216	0.79107			1.63669	0.802			2.50599	0.41434			2.17034	0.50578
	445.015	-0.000326743	445.015	-0.000309815	445.015	-0.000163858	445.015	-0.000366957	445.015	-0.000326743			2.13091	0.78677			1.74932	0.77267			2.71188	0.45074			2.35263	0.50895
	445.596	-0.000411207	445.596	-0.000334754	445.596	-6.91841e-05	445.596	-0.000308476	445.596	-0.000411207			2.27237	0.71647			1.86439	0.85003			2.92917	0.44998			2.54225	0.43927
	446.176	-0.000231154	446.176	-0.000179452	446.176	-0.000188947	446.176	-0.000161242	446.176	-0.000231154			2.41658	0.93712			1.98194	0.92721			3.15459	0.37787			2.73837	0.53793
	446.757	-0.000189186	446.757	-0.000168766	446.757	-0.000137673	446.757	-0.000233574	446.757	-0.000189186			2.56359	0.71589			2.10203	0.83352			3.38652	0.36163			2.94508	0.50054
	447.338	-0.000291531	447.338	-0.000201152	447.338	-0.000168923	447.338	-0.000272765	447.338	-0.000291531			2.71346	0.55273			2.22472	0.8393			3.6331	0.33172			3.16074	0.43575
	447.919	-0.000326614	447.919	-0.000225591	447.919	-0.000257456	447.919	-0.000257471	447.919	-0.000326614			2.86625	0.87919			2.35005	0.77602			3.88782	0.37474			3.38616	0.35082
	448.5	-0.000310702	448.5	-0.000194844	448.5	-8.45304e-05	448.5	-0.000277776	448.5	-0.000310702			3.02201	0.62254			2.4781	0.77091			4.15475	0.39422			3.61972	0.40382
	449.081	-0.000348391	449.081	-0.000192793	449.081	-0.000116394	449.081	-0.0002688	449.081	-0.000348391			3.1808	0.74464			2.60891	0.78549			4.43144	0.51067			3.86467	0.41543
	449.662	-0.000437269	449.662	-0.000138428	449.662	-0.000117543	449.662	-0.000267112	449.662	-0.000437269			3.34268	0.70505			2.74254	0.76069			4.72116	0.33888			4.11939	0.36642
	450.243	-0.000348532	450.243	-0.000262447	450.243	-0.00020202	450.243	-0.000208517	450.243	-0.000348532			3.50771	0.76525			2.87907	0.70689			5.02389	0.33746			4.38632	0.36063
	450.824	-0.00033501	450.824	-0.000300441	450.824	-0.000215271	450.824	-0.000251482	450.824	-0.00033501			3.67595	0.61246			3.01854	0.65776			5.33802	0.34315			4.66383	0.23804
	451.406	-0.000321208	451.406	-0.000283405	451.406	-0.000205073	451.406	-0.000294954	451.406	-0.000321208			3.84746	0.90442			3.16102	0.69867			5.66924	0.33531			4.95273	0.44207
	451.987	-0.000240267	451.987	-0.00023383	451.987	-8.45349e-05	451.987	-0.000307369	451.987	-0.000240267			4.02231	0.58074			3.30658	0.72352			6.01185	0.33986			5.25546	0.36441
	452.568	-0.00028513	452.568	-0.000265538	452.568	-0.00014016	452.568	-0.000302584	452.568	-0.00028513			4.20056	0.86855			3.45529	0.69463			6.37073	0.30846			5.5704	0.33929
	453.149	-0.000373986	453.149	-0.000285584	453.149	-0.000149878	453.149	-0.000319116	453.149	-0.000373986			4.38228	0.78019			3.60721	0.66072			6.74264	0.34105			5.90081	0.27943
	453.731	-0.000393626	453.731	-0.000368162	453.731	-0.000227671	453.731	-0.00030105	453.731	-0.000393626			4.56754	0.72888			3.76241	0.71545			7.13327	0.28578			6.2426	0.22863
	454.312	-0.000422914	454.312	-0.000362585	454.312	-0.000245725	454.312	-0.000232873	454.312	-0.000422914			4.75639	0.37291			3.92096	0.62911			7.53935	0.29037			6.60231	0.24921
	454.894	-0.000406227	454.894	-0.000321088	454.894	-0.000295706	454.894	-0.000303427	454.894	-0.000406227			4.94893	0.55226			4.08294	0.82773			7.96253	0.30107			6.97584	0.22165
	455.476	-0.000438002	455.476	-0.000264436	455.476	-0.000251799	455.476	-0.000230811	455.476	-0.000438002			5.1452	0.60815			4.24842	0.65597			8.40768	0.25496			7.36484	0.24897
	456.057	-0.000457752	456.057	-0.000252352	456.057	-0.000235863	456.057	-0.000251099	456.057	-0.000457752			5.3453	0.60688			4.41747	0.69203			8.87073	0.18099			7.77174	0.19702
	456.639	-0.000313355	456.639	-0.000300298	456.639	-0.000315782	456.639	-0.00028635	456.639	-0.000313355			5.54929	0.75715			4.59017	0.73718			9.35332	0.235			8.19573	0.19228
	457.221	-0.000387159	457.221	-0.00032278	457.221	-0.000271761	457.221	-0.000314665	457.221	-0.000387159			5.75725	0.64188			4.7666	0.64753			9.85544	0.19058			8.63925	0.33821
	457.802	-0.000482332	457.802	-0.000345512	457.802	-0.000233655	457.802	-0.000262286	457.802	-0.000482332			5.96925	0.68115			4.94685	0.59071			10.3811	0.13817			9.10231	0.36362
	458.384	-0.000393896	458.384	-0.000384063	458.384	-0.000214804	458.384	-0.000276842	458.384	-0.000393896			6.18537	0.62006			5.13099	0.60701			10.928	0.17888			9.58489	0.36928
	458.966	-0.000453801	458.966	-0.000357336	458.966	-0.000256123	458.966	-0.000253826	458.966	-0.000453801			6.40571	0.52478			5.3191	0.65416			11.4993	0.19639			10.0878	0.19329
	459.548	-0.000401409	459.548	-0.000347174	459.548	-0.000156367	459.548	-0.0002922	459.548	-0.000401409			6.63032	0.62284			5.51128	0.61925			12.0958	0.18756			10.6127	0.24629
	460.13	-0.000363233	460.13	-0.000300171	460.13	-0.000184996	460.13	-0.00025487	460.13	-0.000363233			6.85931	0.60352			5.70762	0.75666			12.7168	0.19722			11.1596	0.21353
	460.712	-0.00051776	460.712	-0.000398626	460.712	-0.000266259	460.712	-0.000269746	460.712	-0.00051776			7.09275	0.55246			5.90819	0.61972			13.3654	0.20531			11.7317	0.1308
	461.294	-0.000481878	461.294	-0.000410359	461.294	-0.000291588	461.294	-0.000279312	461.294	-0.000481878			7.33074	0.46183			6.11309	0.61337			14.0441	0.15417			12.3274	0.32764
	461.876	-0.000464163	461.876	-0.000391419	461.876	-0.00030607	461.876	-0.000339226	461.876	-0.000464163			7.57335	0.61467			6.32242	0.7197			14.7505	0.13035			12.9491	0.21635
	462.459	-0.000496062	462.459	-0.000373397	462.459	-0.000293826	462.459	-0.000324943	462.459	-0.000496062			7.82069	0.60551			6.53628	0.6646			15.4861	0.17627			13.5986	0.30021
	463.041	-0.00049754	463.041	-0.000338189	463.041	-0.000232758	463.041	-0.000317275	463.041	-0.00049754			8.07283	0.42964			6.75475	0.66083			16.2544	0.05441			14.2756	0.23221
	463.623	-0.000470159	463.623	-0.000384503	463.623	-0.000256221	463.623	-0.00028072	463.623	-0.000470159			8.32988	0.53009			6.97794	0.64083			17.0584	0.12779			14.982	0.19801
	464.205	-0.00047827	464.205	-0.000433139	464.205	-0.000247742	464.205	-0.000359375	464.205	-0.00047827			8.59193	0.48228			7.20596	0.56761			17.8958	0.17817			15.7185	0.10796
	464.788	-0.00049169	464.788	-0.000385526	464.788	-0.000269999	464.788	-0.000367972	464.788	-0.00049169			8.85908	0.61806			7.43889	0.65728			18.7674	0.12751			16.4876	0.10702
	465.37	-0.000475868	465.37	-0.000469182	465.37	-0.000200218	465.37	-0.000353803	465.37	-0.000475868			9.13143	0.41978			7.67687	0.60057			19.6772	0.0936			17.29	0.12896
	465.953	-0.000527773	465.953	-0.000404407	465.953	-0.000203845	465.953	-0.000320484	465.953	-0.000527773			9.40907	0.47456			7.91998	0.54025			20.6294	0.01852			18.1274	0.2393
	466.535	-0.000533285	466.535	-0.000377943	466.535	-0.000247901	466.535	-0.000304152	466.535	-0.000533285			9.69212	0.59849			8.16834	0.57956			21.6214	0.13651			19.0006	0.28935
	467.118	-0.000551215	467.118	-0.000350382	467.118	-0.000272323	467.118	-0.000297669	467.118	-0.000551215			9.98067	0.53948			8.42207	0.60384			22.6557	0.15093			19.9104	0.20009
	467.7	-0.000523822	467.7	-0.000444582	467.7	-0.000379172	467.7	-0.00035354	467.7	-0.000523822			10.2748	0.54931			8.68128	0.54027			23.7373	0.19536			20.8626	0.1533
	468.283	-0.000667427	468.283	-0.000463186	468.283	-0.000388092	468.283	-0.000326289	468.283	-0.000667427			10.5747	0.35177			8.94608	0.60546			24.8628	0.20554			21.8546	0.11225
	468.866	-0.000604867	468.866	-0.000391708	468.866	-0.000293437	468.866	-0.000290086	468.866	-0.000604867			10.8804	0.60219			9.21661	0.59686			26.0387	0.13627			22.8889	0.09542
	469.449	-0.000580344	469.449	-0.000444317	469.449	-0.000327523	469.449	-0.000354433	469.449	-0.000580344			11.1921	0.57721			9.49299	0.60436			27.2635	0.01571			23.9688	0.1077
	470.032	-0.000585913	470.032	-0.000426221	470.032	-0.000289716	470.032	-0.00035915	470.032	-0.000585913			11.5099	0.5074			9.77533	0.65388			28.5436	0.0758			25.0943	0.10865
	470.615	-0.000552681	470.615	-0.000382346	470.615	-0.000341409	470.615	-0.000340624	470.615	-0.000552681			11.8338	0.37953			10.0638	0.55929			29.8782	0.07456			26.2703	0.13945
	471.197	-0.000558459	471.197	-0.000442126	471.197	-0.000375256	471.197	-0.000322629	471.197	-0.000558459			12.164	0.53877			10.3584	0.6355			31.2715	0.06592			27.4967	0.1156
	471.781	-0.000521491	471.781	-0.000390579	471.781	-0.000291851	471.781	-0.000299886	471.781	-0.000521491			12.5006	0.47405			10.6595	0.48611			32.7265	0.06935			28.7768	0.17871
	472.364	-0.000518548	472.364	-0.000412047	472.364	-0.00027695	472.364	-0.000360336	472.364	-0.000518548			12.8438	0.39136			10.967	0.47465			34.2426	0.07491			30.1114	0.15221
	472.947	-0.000541846	472.947	-0.000382328	472.947	-0.000285949	472.947	-0.000350884	472.947	-0.000541846			13.1937	0.51248			11.2812	0.51594			35.8222	0.04724			31.5047	0.10585
	473.53	-0.000533655	473.53	-0.000411588	473.53	-0.000362393	473.53	-0.000345908	473.53	-0.000533655			13.5504	0.25753			11.6022	0.59795			37.4718	0.06286			32.9581	0.15395
	474.113	-0.000569163	474.113	-0.000474722	474.113	-0.000366204	474.113	-0.000313829	474.113	-0.000569163			13.914	0.67556			11.9301	0.54037			39.1954	0.12336			34.4742	0.07221
	474.696	-0.00053301	474.696	-0.000499203	474.696	-0.000312036	474.696	-0.000331034	474.696	-0.00053301			14.2847	0.65948			12.2651	0.44745			40.9915	0.0815			36.0554	0.09225
	475.28	-0.000558325	475.28	-0.000427837	475.28	-0.000256525	475.28	-0.000334598	475.28	-0.000558325			14.6625	0.52461			12.6073	0.55109			42.8665	0.04013			37.705	0.16872
	475.863	-0.000568649	475.863	-0.000438989	475.863	-0.00036005	475.863	-0.000369684	475.863	-0.000568649			15.0478	0.51565			12.9569	0.5881			44.8221	0.09869			39.4286	0.16865
	476.446	-0.000632696	476.446	-0.000485235	476.446	-0.000403396	476.446	-0.000344988	476.446	-0.000632696			15.4405	0.33511			13.3141	0.57309			46.8623	0.10457			41.2247	0.11343
	477.03	-0.000685863	477.03	-0.000472177	477.03	-0.000375935	477.03	-0.000341671	477.03	-0.000685863			15.8409	0.52815			13.679	0.48016			48.992	0.10874			43.0997	0.04567
	477.613	-0.000641038	477.613	-0.000451065	477.613	-0.000393695	477.613	-0.000351461	477.613	-0.000641038			16.2491	0.50834			14.0517	0.51918			51.2129	0.00662			45.0553	0.10758
	478.197	-0.00061805	478.197	-0.000471275	478.197	-0.00036214	478.197	-0.000370637	478.197	-0.00061805			16.6652	0.69973			14.4325	0.49717			53.5314	-0.03397			47.0955	0.1128
	478.781	-0.000660182	478.781	-0.000471057	478.781	-0.000350904	478.781	-0.000339203	478.781	-0.000660182			17.0894	0.34643			14.8216	0.48924			55.9492	0.05412			49.2252	0.06104
	479.364	-0.000666355	479.364	-0.00047155	479.364	-0.000369019	479.364	-0.000367306	479.364	-0.000666355			17.5219	0.56067			15.219	0.49955			58.472	0.07824			51.4461	0.0237
	479.948	-0.000638819	479.948	-0.00047408	479.948	-0.00037194	479.948	-0.00038211	479.948	-0.000638819			17.9628	0.33995			15.6251	0.47869			61.1038	0.04159			53.7646	0.13676
	480.532	-0.000667313	480.532	-0.000472843	480.532	-0.000309228	480.532	-0.000362526	480.532	-0.000667313			18.4122	0.4983			16.0399	0.4808			63.8504	0.02392			56.1824	0.12177
	481.116	-0.000698714	481.116	-0.000447411	481.116	-0.000371558	481.116	-0.000314789	481.116	-0.000698714			18.8704	0.78928			16.4636	0.50888			66.7158	-0.07477			58.7052	0.08864
	481.7	-0.000711665	481.7	-0.000513153	481.7	-0.000363412	481.7	-0.000338136	481.7	-0.000711665			19.3375	0.37313			16.8966	0.46768			69.7049	0.01244			61.337	0.09482
	482.283	-0.00063068	482.283	-0.000538093	482.283	-0.000395349	482.283	-0.000329877	482.283	-0.00063068			19.8137	0.24879			17.3388	0.49863			72.825	0.10302			64.0836	0.10936
	482.867	-0.000614636	482.867	-0.000491391	482.867	-0.000403128	482.867	-0.000351366	482.867	-0.000614636			20.2992	0.41294			17.7907	0.48971			76.0794	0.01498			66.949	-0.01416
	483.451	-0.000599345	483.451	-0.000483473	483.451	-0.000339064	483.451	-0.000363596	483.451	-0.000599345			20.7941	0.54347			18.2522	0.49179			79.4754	-0.03032			69.9381	0.01173
	484.036	-0.000641136	484.036	-0.000532414	484.036	-0.000304502	484.036	-0.000380526	484.036	-0.000641136			21.2986	0.53966			18.7238	0.40613			83.0171	0.07863			73.0582	0.01512
	484.62	-0.000708381	484.62	-0.000527202	484.62	-0.00037764	484.62	-0.000357004	484.62	-0.000708381			21.813	0.5031			19.2055	0.3704			86.7142	-0.0011			76.3126	-0.08773
	485.204	-0.000675071	485.204	-0.000477097	485.204	-0.000390836	485.204	-0.00034666	485.204	-0.000675071			22.3373	0.51173			19.6977	0.43507			90.5708	0.00949			79.7086	0.14213
	485.788	-0.000691055	485.788	-0.00046886	485.788	-0.000354881	485.788	-0.000360549	485.788	-0.000691055			22.8719	0.39729			20.2005	0.56837			94.5942	-0.01326			83.2502	0.0631
	486.372	-0.000760386	486.372	-0.000472059	486.372	-0.00036812	486.372	-0.000346029	486.372	-0.000760386			23.4168	0.38894			20.7141	0.49298			98.7918	-0.00683			86.9474	-0.06561
	486.957	-0.000719958	486.957	-0.000567237	486.957	-0.000427199	486.957	-0.000375017	486.957	-0.000719958			23.9724	0.20114			21.2388	0.48422							90.804	-0.08132
	487.541	-0.000715505	487.541	-0.000546471	487.541	-0.000432064	487.541	-0.000357548	487.541	-0.000715505			24.5387	0.51614			21.7749	0.36786							94.8274	0.0222
	488.125	-0.000682518	488.125	-0.000549183	488.125	-0.000417501	488.125	-0.000346998	488.125	-0.000682518			25.1161	0.3054			22.3226	0.26663							99.025	0.01029
	488.71	-0.000695361	488.71	-0.000549705	488.71	-0.000453995	488.71	-0.000389639	488.71	-0.000695361			25.7047	0.41008			22.882	0.40665
	489.295	-0.0006787	489.295	-0.000537287	489.295	-0.000389331	489.295	-0.000398792	489.295	-0.0006787			26.3048	0.19696			23.4536	0.52249
	489.879	-0.000652952	489.879	-0.000528144	489.879	-0.000349938	489.879	-0.000405717	489.879	-0.000652952			26.9165	0.41803			24.0375	0.46886
	490.464	-0.00069014	490.464	-0.000503723	490.464	-0.000364288	490.464	-0.000325663	490.464	-0.00069014			27.5402	0.30356			24.6341	0.53023
	491.048	-0.00065797	491.048	-0.000500136	491.048	-0.000313278	491.048	-0.000340104	491.048	-0.00065797			28.176	0.36318			25.2435	0.47528
	491.633	-0.00072612	491.633	-0.000502807	491.633	-0.00030215	491.633	-0.000340005	491.633	-0.00072612			28.8241	0.2506			25.8661	0.43098
	492.218	-0.00072563	492.218	-0.000496519	492.218	-0.000347912	492.218	-0.000385692	492.218	-0.00072563			29.4849	0.3522			26.5021	0.40452
	492.803	-0.00069338	492.803	-0.000525623	492.803	-0.00034795	492.803	-0.000302968	492.803	-0.00069338			30.1584	0.59813			27.1518	0.31235
	493.388	-0.000642381	493.388	-0.000489962	493.388	-0.00033056	493.388	-0.000282283	493.388	-0.000642381			30.8452	0.2826			27.8157	0.37436
	493.973	-0.000741527	493.973	-0.000486618	493.973	-0.000320582	493.973	-0.000333319	493.973	-0.000741527			31.5452	0.38214			28.4938	0.63034
	494.558	-0.000678975	494.558	-0.000510259	494.558	-0.000334991	494.558	-0.000398675	494.558	-0.000678975			32.2589	0.32127			29.1866	0.38917
	495.143	-0.000690825	495.143	-0.000478453	495.143	-0.000359711	495.143	-0.00036972	495.143	-0.000690825			32.9865	0.27848			29.8943	0.37638
	495.728	-0.000675882	495.728	-0.000445594	495.728	-0.00040596	495.728	-0.000398659	495.728	-0.000675882			33.7282	0.3474			30.6174	0.35996
	496.313	-0.000666484	496.313	-0.000455727	496.313	-0.000378352	496.313	-0.000407407	496.313	-0.000666484			34.4844	0.29001			31.356	0.30408
	496.898	-0.000695971	496.898	-0.000494712	496.898	-0.000389315	496.898	-0.000357392	496.898	-0.000695971			35.2552	0.3329			32.1107	0.42363
	497.483	-0.000763211	497.483	-0.000522977	497.483	-0.000381129	497.483	-0.000382874	497.483	-0.000763211			36.0411	0.2957			32.8816	0.52095
	498.069	-0.000698413	498.069	-0.000540469	498.069	-0.000384592	498.069	-0.000366152	498.069	-0.000698413			36.8422	0.40544			33.6692	0.39628
	498.654	-0.000709556	498.654	-0.000529893	498.654	-0.000409132	498.654	-0.000313783	498.654	-0.000709556			37.659	0.39142			34.4737	0.29446
	499.24	-0.000677299	499.24	-0.000513496	499.24	-0.000364305	499.24	-0.000310845	499.24	-0.000677299			38.4916	0.31716			35.2957	0.48192
	499.825	-0.000569112	499.825	-0.000504463	499.825	-0.000358771	499.825	-0.00032242	499.825	-0.000569112			39.3404	0.45461			36.1354	0.48418
	500.411	-0.000577744	500.411	-0.000451005	500.411	-0.00028427	500.411	-0.000303097	500.411	-0.000577744			40.2058	0.26663			36.9933	0.44751
	500.996	-0.000692275	500.996	-0.000490178	500.996	-0.000341605	500.996	-0.000292045	500.996	-0.000692275			41.0879	0.266			37.8697	0.42506
	501.582	-0.000678081	501.582	-0.000502348	501.582	-0.000454899	501.582	-0.000302643	501.582	-0.000678081			41.9873	0.31049			38.765	0.41886
	502.167	-0.000575818	502.167	-0.000513469	502.167	-0.000459108	502.167	-0.000349686	502.167	-0.000575818			42.9041	0.40015			39.6797	0.36082
	502.753	-0.000703765	502.753	-0.000543792	502.753	-0.000433565	502.753	-0.000333442	502.753	-0.000703765			43.8388	0.19677			40.6141	0.40175
	503.339	-0.000695543	503.339	-0.000544153	503.339	-0.000370602	503.339	-0.000310836	503.339	-0.000695543			44.7916	0.22509			41.5687	0.359
	503.925	-0.000605265	503.925	-0.000493934	503.925	-0.000352452	503.925	-0.000289546	503.925	-0.000605265			45.763	0.18424			42.5439	0.42842
	504.51	-0.00063156	504.51	-0.000467701	504.51	-0.000426505	504.51	-0.000354816	504.51	-0.00063156			46.7533	0.1568			43.5402	0.41319
	505.096	-0.000641112	505.096	-0.000480558	505.096	-0.000370115	505.096	-0.000349613	505.096	-0.000641112			47.7629	0.33329			44.558	0.36427
	505.682	-0.000590189	505.682	-0.000459186	505.682	-0.000322646	505.682	-0.000344468	505.682	-0.000590189			48.792	0.24586			45.5978	0.41488
	506.268	-0.000599927	506.268	-0.000514503	506.268	-0.000328952	506.268	-0.000341909	506.268	-0.000599927			49.8413	0.20239			46.6601	0.38786
	506.854	-0.000615386	506.854	-0.000508754	506.854	-0.000348217	506.854	-0.000279991	506.854	-0.000615386			50.9109	0.30537			47.7453	0.31141
	507.441	-0.000674448	507.441	-0.000504773	507.441	-0.00039527	507.441	-0.000353667	507.441	-0.000674448			52.0013	0.48991			48.854	0.31598
	508.027	-0.000638379	508.027	-0.000489702	508.027	-0.000352502	508.027	-0.000281849	508.027	-0.000638379			53.1129	0.40618			49.9866	0.38966
	508.613	-0.000621845	508.613	-0.000532597	508.613	-0.000288885	508.613	-0.000286307	508.613	-0.000621845			54.2462	0.25367			51.1436	0.36281
	509.199	-0.000626933	509.199	-0.000529308	509.199	-0.000314382	509.199	-0.000298552	509.199	-0.000626933			55.4015	0.41387			52.3257	0.33203
	509.786	-0.000565917	509.786	-0.00048755	509.786	-0.000344614	509.786	-0.000330325	509.786	-0.000565917			56.5793	0.22922			53.5333	0.40673
	510.372	-0.000659466	510.372	-0.000481408	510.372	-0.000310121	510.372	-0.000311221	510.372	-0.000659466			57.78	0.22718			54.767	0.42709
	510.958	-0.000627516	510.958	-0.000456613	510.958	-0.000295439	510.958	-0.000252781	510.958	-0.000627516			59.0041	0.38079			56.0273	0.40206
	511.545	-0.000588506	511.545	-0.000466561	511.545	-0.000242499	511.545	-0.000299812	511.545	-0.000588506			60.252	0.31332			57.3149	0.40594
	512.131	-0.000590508	512.131	-0.000453471	512.131	-0.000324268	512.131	-0.00031342	512.131	-0.000590508			61.5241	0.3413			58.6302	0.37126
	512.718	-0.000597434	512.718	-0.000462242	512.718	-0.0003383	512.718	-0.000247507	512.718	-0.000597434			62.821	0.14781			59.974	0.35265
	513.305	-0.000634473	513.305	-0.000484385	513.305	-0.000269895	513.305	-0.000293427	513.305	-0.000634473			64.1432	0.26082			61.3468	0.2945
	513.891	-0.000612113	513.891	-0.00044214	513.891	-0.000249143	513.891	-0.000313176	513.891	-0.000612113			65.491	0.35249			62.7493	0.30878
	514.478	-0.00048567	514.478	-0.000556123	514.478	-0.000296556	514.478	-0.000268002	514.478	-0.00048567			66.8651	0.26707			64.1821	0.29793
	515.065	-0.000564742	515.065	-0.000551306	515.065	-0.000422628	515.065	-0.000325885	515.065	-0.000564742			68.2659	0.2041			65.6458	0.33406
	515.652	-0.000656549	515.652	-0.000547172	515.652	-0.000326753	515.652	-0.000311846	515.652	-0.000656549			69.694	0.47992			67.1411	0.35814
	516.239	-0.000551218	516.239	-0.00038911	516.239	-0.000356301	516.239	-0.000269596	516.239	-0.000551218			71.1498	0.38364			68.6687	0.2893
	516.825	-0.000448271	516.825	-0.000338379	516.825	-0.000359326	516.825	-0.000267176	516.825	-0.000448271			72.634	0.27738			70.2294	0.31323
	517.412	-0.000624938	517.412	-0.000361693	517.412	-0.000344447	517.412	-0.000238308	517.412	-0.000624938			74.147	0.37959			71.8237	0.33711
	518	-0.000630311	518	-0.000417357	518	-0.000325518	518	-0.000276244	518	-0.000630311			75.6895	-0.01537			73.4525	0.27204
	518.587	-0.000681763	518.587	-0.000517407	518.587	-0.000266202	518.587	-0.000228483	518.587	-0.000681763			77.262	0.03436			75.1165	0.16886
	519.174	-0.000613035	519.174	-0.000456903	519.174	-0.000361738	519.174	-0.000280135	519.174	-0.000613035			78.865	0.30309			76.8164	0.25645
	519.761	-0.000619884	519.761	-0.000512224	519.761	-0.000439325	519.761	-0.000279088	519.761	-0.000619884			80.4993	0.18865			78.553	0.33639
	520.348	-0.000556912	520.348	-0.000489935	520.348	-0.000385311	520.348	-0.000334747	520.348	-0.000556912			82.1654	0.34271			80.3272	0.36512
	520.935	-0.000510101	520.935	-0.000473596	520.935	-0.000296787	520.935	-0.000283271	520.935	-0.000510101			83.8638	0.29827			82.1396	0.28518
	521.523	-0.000524617	521.523	-0.00045089	521.523	-0.000366757	521.523	-0.000280982	521.523	-0.000524617			85.5953	0.13015			83.9913	0.24035
	522.11	-0.000502976	522.11	-0.000367447	522.11	-0.000301573	522.11	-0.000290347	522.11	-0.000502976			87.3605	0.40859			85.8829	0.38429
	522.698	-0.000598419	522.698	-0.000442456	522.698	-0.000349147	522.698	-0.000318876	522.698	-0.000598419			89.16	0.24047			87.8154	0.37394
	523.285	-0.00064861	523.285	-0.000508737	523.285	-0.000372703	523.285	-0.000383847	523.285	-0.00064861			90.9946	0.16665			89.7896	0.23191
	523.873	-0.000540495	523.873	-0.000410577	523.873	-0.000338012	523.873	-0.000277674	523.873	-0.000540495			92.8648	0.42126			91.8065	0.22409
	524.46	-0.000495824	524.46	-0.000317586	524.46	-0.000300388	524.46	-0.000222224	524.46	-0.000495824			94.7714	0.1939			93.8669	0.21651
	525.048	-0.000556311	525.048	-0.00033486	525.048	-0.000329072	525.048	-0.000228035	525.048	-0.000556311			96.7151	0.28616			95.9719	0.19222
	525.636	-0.000499301	525.636	-0.000401901	525.636	-0.000349872	525.636	-0.000186617	525.636	-0.000499301			98.6967	0.32691			98.1223	0.31818
	526.223	-0.000467892	526.223	-0.000367669	526.223	-0.000342953	526.223	-0.000273709	526.223	-0.000467892			100.717	0.26906
	526.811	-0.000562125	526.811	-0.000457444	526.811	-0.00029	526.811	-0.000325395	526.811	-0.000562125
	527.399	-0.000624618	527.399	-0.000454868	527.399	-0.000351881	527.399	-0.000310447	527.399	-0.000624618
	527.987	-0.000606729	527.987	-0.000411841	527.987	-0.000371951	527.987	-0.000307009	527.987	-0.000606729
	528.575	-0.000573588	528.575	-0.000466828	528.575	-0.000392559	528.575	-0.000280098	528.575	-0.000573588
	529.163	-0.000540175	529.163	-0.000404723	529.163	-0.000406416	529.163	-0.000292788	529.163	-0.000540175
	529.751	-0.000447838	529.751	-0.000435957	529.751	-0.000353744	529.751	-0.000313913	529.751	-0.000447838
	530.339	-0.000435772	530.339	-0.000427207	530.339	-0.000286202	530.339	-0.000280538	530.339	-0.000435772
	530.927	-0.000526818	530.927	-0.000426622	530.927	-0.000395485	530.927	-0.000267605	530.927	-0.000526818
	531.515	-0.000577431	531.515	-0.00046423	531.515	-0.000323492	531.515	-0.000369449	531.515	-0.000577431
	532.104	-0.000657653	532.104	-0.000452104	532.104	-0.000349269	532.104	-0.000341248	532.104	-0.000657653
	532.692	-0.000695122	532.692	-0.000496046	532.692	-0.000366919	532.692	-0.000266328	532.692	-0.000695122
	533.28	-0.000521845	533.28	-0.000502154	533.28	-0.000358991	533.28	-0.000218865	533.28	-0.000521845
	533.869	-0.000445699	533.869	-0.00032797	533.869	-0.000240382	533.869	-0.000182692	533.869	-0.000445699
	534.457	-0.000539861	534.457	-0.000379045	534.457	-0.000314919	534.457	-0.000232997	534.457	-0.000539861
	535.046	-0.000533308	535.046	-0.000340382	535.046	-0.000374568	535.046	-0.000226537	535.046	-0.000533308
	535.634	-0.000579218	535.634	-0.000425884	535.634	-0.000491311	535.634	-0.000233526	535.634	-0.000579218
	536.223	-0.000558771	536.223	-0.000432414	536.223	-0.000301824	536.223	-0.000231446	536.223	-0.000558771
	536.812	-0.000521468	536.812	-0.00039654	536.812	-0.000296535	536.812	-0.000222644	536.812	-0.000521468
	537.4	-0.000581193	537.4	-0.000427139	537.4	-0.000268217	537.4	-0.000253794	537.4	-0.000581193
	537.989	-0.000550264	537.989	-0.000400006	537.989	-0.000334673	537.989	-0.000285212	537.989	-0.000550264
	538.578	-0.000516256	538.578	-0.0005485	538.578	-0.000379664	538.578	-0.000341784	538.578	-0.000516256
	539.167	-0.00054609	539.167	-0.000497395	539.167	-0.000463525	539.167	-0.000302504	539.167	-0.00054609
	539.756	-0.00052885	539.756	-0.000410664	539.756	-0.000521181	539.756	-0.000316843	539.756	-0.00052885
	540.345	-0.000558765	540.345	-0.000403346	540.345	-0.000425404	540.345	-0.000273606	540.345	-0.000558765
	540.934	-0.000557354	540.934	-0.000411573	540.934	-0.00036151	540.934	-0.000205774	540.934	-0.000557354
	541.523	-0.000513479	541.523	-0.000437406	541.523	-0.000346607	541.523	-0.000137495	541.523	-0.000513479
	542.112	-0.00053064	542.112	-0.000469862	542.112	-0.000401803	542.112	-0.000289119	542.112	-0.00053064
	542.701	-0.000604663	542.701	-0.000461247	542.701	-0.000481311	542.701	-0.000396116	542.701	-0.000604663
	543.29	-0.000619405	543.29	-0.000494482	543.29	-0.000446386	543.29	-0.00036694	543.29	-0.000619405
	543.88	-0.0005818	543.88	-0.000559277	543.88	-0.00038433	543.88	-0.000288887	543.88	-0.0005818
	544.469	-0.000579417	544.469	-0.000440908	544.469	-0.000498354	544.469	-0.000335873	544.469	-0.000579417
	545.058	-0.000470223	545.058	-0.000417821	545.058	-0.000502233	545.058	-0.000314338	545.058	-0.000470223
	545.648	-0.000564906	545.648	-0.000349151	545.648	-0.000315248	545.648	-0.000214409	545.648	-0.000564906
	546.237	-0.00059834	546.237	-0.000367715	546.237	-0.000317552	546.237	-0.000189076	546.237	-0.00059834
	546.827	-0.000555921	546.827	-0.000434848	546.827	-0.000405027	546.827	-0.0002181	546.827	-0.000555921
	547.416	-0.000525451	547.416	-0.000532707	547.416	-0.000404723	547.416	-0.000237691	547.416	-0.000525451
	548.006	-0.000555184	548.006	-0.000568155	548.006	-0.000334099	548.006	-0.000286002	548.006	-0.000555184
	548.596	-0.000591824	548.596	-0.000521892	548.596	-0.000349455	548.596	-0.000285552	548.596	-0.000591824
	549.185	-0.000590052	549.185	-0.000574212	549.185	-0.000305272	549.185	-0.000291795	549.185	-0.000590052
	549.775	-0.000648321	549.775	-0.000490943	549.775	-0.000304103	549.775	-0.000280426	549.775	-0.000648321
	550.365	-0.000581763	550.365	-0.000435711	550.365	-0.000307722	550.365	-0.000283912	550.365	-0.000581763
	550.955	-0.000645186	550.955	-0.000473414	550.955	-0.000490374	550.955	-0.000311337	550.955	-0.000645186
	551.545	-0.000581541	551.545	-0.000414726	551.545	-0.000477229	551.545	-0.000354212	551.545	-0.000581541
	552.135	-0.000573111	552.135	-0.000364135	552.135	-0.000367292	552.135	-0.000249319	552.135	-0.000573111
	552.725	-0.000566711	552.725	-0.000415975	552.725	-0.000348609	552.725	-0.000304828	552.725	-0.000566711
	553.315	-0.000577766	553.315	-0.000447512	553.315	-0.000428346	553.315	-0.000256705	553.315	-0.000577766
	553.905	-0.000529059	553.905	-0.00053453	553.905	-0.000413792	553.905	-0.000192405	553.905	-0.000529059
	554.495	-0.000492029	554.495	-0.000554124	554.495	-0.000462841	554.495	-0.000284917	554.495	-0.000492029
	555.086	-0.000555979	555.086	-0.000475887	555.086	-0.000469109	555.086	-0.00022563	555.086	-0.000555979
	555.676	-0.00052443	555.676	-0.000556655	555.676	-0.000420164	555.676	-0.000289351	555.676	-0.00052443
	556.266	-0.000510734	556.266	-0.000493393	556.266	-0.000341578	556.266	-0.000289407	556.266	-0.000510734
	556.857	-0.000556845	556.857	-0.000493941	556.857	-0.000389702	556.857	-0.000331182	556.857	-0.000556845
	557.447	-0.000641799	557.447	-0.000519327	557.447	-0.00051866	557.447	-0.000318413	557.447	-0.000641799
	558.038	-0.000638105	558.038	-0.000516972	558.038	-0.00038457	558.038	-0.000318135	558.038	-0.000638105
	558.628	-0.000497283	558.628	-0.000433018	558.628	-0.000395214	558.628	-0.00026781	558.628	-0.000497283
	559.219	-0.000497054	559.219	-0.000427688	559.219	-0.000437554	559.219	-0.000196913	559.219	-0.000497054
	559.809	-0.000517893	559.809	-0.000433431	559.809	-0.000358236	559.809	-0.00018374	559.809	-0.000517893
	560.4	-0.000515415	560.4	-0.000502117	560.4	-0.000397057	560.4	-0.000264868	560.4	-0.000515415
	560.991	-0.00048635	560.991	-0.000562597	560.991	-0.000384307	560.991	-0.000317192	560.991	-0.00048635
	561.582	-0.000518355	561.582	-0.00050819	561.582	-0.000320216	561.582	-0.000315373	561.582	-0.000518355
	562.173	-0.000505266	562.173	-0.000495925	562.173	-0.000394444	562.173	-0.000278289	562.173	-0.000505266
	562.764	-0.000447767	562.764	-0.00046474	562.764	-0.000344459	562.764	-0.00027492	562.764	-0.000447767
	563.355	-0.000517517	563.355	-0.000498514	563.355	-0.000327066	563.355	-0.000288442	563.355	-0.000517517
	563.946	-0.000549611	563.946	-0.000547099	563.946	-0.000412242	563.946	-0.000307584	563.946	-0.000549611
	564.537	-0.000529804	564.537	-0.000504239	564.537	-0.000445309	564.537	-0.000223571	564.537	-0.000529804
	565.128	-0.000461738	565.128	-0.000525335	565.128	-0.000398138	565.128	-0.000257201	565.128	-0.000461738
	565.719	-0.000586002	565.719	-0.000503935	565.719	-0.000452066	565.719	-0.000317007	565.719	-0.000586002
	566.31	-0.000698566	566.31	-0.0005216	566.31	-0.000472446	566.31	-0.000262642	566.31	-0.000698566
	566.901	-0.000568668	566.901	-0.000470171	566.901	-0.000426156	566.901	-0.000307425	566.901	-0.000568668
	567.493	-0.000552845	567.493	-0.00049285	567.493	-0.000409615	567.493	-0.000390097	567.493	-0.000552845
	568.084	-0.000579073	568.084	-0.000527259	568.084	-0.000369725	568.084	-0.000308758	568.084	-0.000579073
	568.676	-0.000532561	568.676	-0.000515741	568.676	-0.000380233	568.676	-0.000287425	568.676	-0.000532561
	569.267	-0.0004686	569.267	-0.00050981	569.267	-0.000387221	569.267	-0.000207776	569.267	-0.0004686
	569.859	-0.000503544	569.859	-0.000456438	569.859	-0.000438679	569.859	-0.000250337	569.859	-0.000503544
	570.45	-0.000481365	570.45	-0.000490695	570.45	-0.000491968	570.45	-0.000312113	570.45	-0.000481365
	571.042	-0.000481335	571.042	-0.000541518	571.042	-0.000383299	571.042	-0.000187491	571.042	-0.000481335
	571.633	-0.000538603	571.633	-0.000460884	571.633	-0.000420558	571.633	-0.000290435	571.633	-0.000538603
	572.225	-0.00051199	572.225	-0.000578224	572.225	-0.000353611	572.225	-0.000324726	572.225	-0.00051199
	572.817	-0.000532734	572.817	-0.000539749	572.817	-0.000356984	572.817	-0.000311343	572.817	-0.000532734
	573.409	-0.000490025	573.409	-0.000507988	573.409	-0.000355803	573.409	-0.000397349	573.409	-0.000490025
	574.001	-0.000536481	574.001	-0.000490389	574.001	-0.000368539	574.001	-0.000325976	574.001	-0.000536481
	574.593	-0.000494146	574.593	-0.000535802	574.593	-0.000382496	574.593	-0.000224945	574.593	-0.000494146
	575.185	-0.000476337	575.185	-0.000494108	575.185	-0.000477224	575.185	-0.000241959	575.185	-0.000476337
	575.777	-0.000560041	575.777	-0.000511527	575.777	-0.000421565	575.777	-0.000311417	575.777	-0.000560041
	576.369	-0.000559283	576.369	-0.000461528	576.369	-0.000442338	576.369	-0.000249597	576.369	-0.000559283
	576.961	-0.000517163	576.961	-0.000496194	576.961	-0.000356788	576.961	-0.000274234	576.961	-0.000517163
	577.553	-0.00058897	577.553	-0.000459728	577.553	-0.000353316	577.553	-0.000319197	577.553	-0.00058897
	578.145	-0.000522486	578.145	-0.000473188	578.145	-0.00040116	578.145	-0.000319352	578.145	-0.000522486
	578.737	-0.000537678	578.737	-0.000514652	578.737	-0.000452905	578.737	-0.000321949	578.737	-0.000537678
	579.33	-0.00053958	579.33	-0.00051573	579.33	-0.000445203	579.33	-0.000232407	579.33	-0.00053958
	579.922	-0.000515413	579.922	-0.000480673	579.922	-0.000392096	579.922	-0.000171779	579.922	-0.000515413
	580.515	-0.000529649	580.515	-0.000507395	580.515	-0.000410426	580.515	-0.000255126	580.515	-0.000529649
	581.107	-0.000497728	581.107	-0.000544689	581.107	-0.000422336	581.107	-0.000298028	581.107	-0.000497728
	581.7	-0.00043336	581.7	-0.000537315	581.7	-0.000387878	581.7	-0.000251379	581.7	-0.00043336
	582.292	-0.00046152	582.292	-0.000501285	582.292	-0.000411752	582.292	-0.000344136	582.292	-0.00046152
	582.885	-0.000518286	582.885	-0.000523007	582.885	-0.000421287	582.885	-0.000342973	582.885	-0.000518286
	583.478	-0.000632602	583.478	-0.000490363	583.478	-0.000431094	583.478	-0.000300205	583.478	-0.000632602
	584.071	-0.000597682	584.071	-0.000573017	584.071	-0.000443364	584.071	-0.000345501	584.071	-0.000597682
	584.663	-0.000508007	584.663	-0.000449176	584.663	-0.0004098	584.663	-0.000345902	584.663	-0.000508007
	585.256	-0.000426762	585.256	-0.000480411	585.256	-0.000458046	585.256	-0.000206126	585.256	-0.000426762
	585.849	-0.000452253	585.849	-0.00051531	585.849	-0.000411431	585.849	-0.000287021	585.849	-0.000452253
	586.442	-0.00056854	586.442	-0.000462873	586.442	-0.000347188	586.442	-0.000245193	586.442	-0.00056854
	587.035	-0.000542342	587.035	-0.00045952	587.035	-0.000454642	587.035	-0.000334121	587.035	-0.000542342
	587.628	-0.000529721	587.628	-0.000506165	587.628	-0.000470834	587.628	-0.000329722	587.628	-0.000529721
	588.221	-0.000592905	588.221	-0.000546174	588.221	-0.000428707	588.221	-0.000375406	588.221	-0.000592905
	588.814	-0.000566538	588.814	-0.000516685	588.814	-0.000367564	588.814	-0.000368781	588.814	-0.000566538
	589.408	-0.000531427	589.408	-0.000608363	589.408	-0.000299397	589.408	-0.000278135	589.408	-0.000531427
	590.001	-0.00052383	590.001	-0.000576873	590.001	-0.000416594	590.001	-0.0002132	590.001	-0.00052383
	590.594	-0.000526325	590.594	-0.000528686	590.594	-0.00038588	590.594	-0.000229542	590.594	-0.000526325
	591.187	-0.000385915	591.187	-0.000427897	591.187	-0.000313474	591.187	-0.000146075	591.187	-0.000385915
	591.781	-0.000527912	591.781	-0.00041118	591.781	-0.000385724	591.781	-0.00023618	591.781	-0.000527912
	592.374	-0.000601156	592.374	-0.000411358	592.374	-0.000328786	592.374	-0.000214478	592.374	-0.000601156
	592.968	-0.000564017	592.968	-0.000413569	592.968	-0.000390292	592.968	-0.000213317	592.968	-0.000564017
	593.561	-0.000552779	593.561	-0.000504182	593.561	-0.0004754	593.561	-0.000323541	593.561	-0.000552779
	594.155	-0.000561643	594.155	-0.000531389	594.155	-0.000398839	594.155	-0.000281827	594.155	-0.000561643
	594.749	-0.000477546	594.749	-0.000549701	594.749	-0.000402992	594.749	-0.000325701	594.749	-0.000477546
	595.342	-0.000492859	595.342	-0.000542907	595.342	-0.00044312	595.342	-0.00028946	595.342	-0.000492859
	595.936	-0.000493383	595.936	-0.000549288	595.936	-0.000312128	595.936	-0.000234369	595.936	-0.000493383
	596.53	-0.000600968	596.53	-0.000461178	596.53	-0.000312696	596.53	-0.000292018	596.53	-0.000600968
	597.124	-0.000518616	597.124	-0.000471368	597.124	-0.000317836	597.124	-0.000341286	597.124	-0.000518616
	597.718	-0.000470109	597.718	-0.000430447	597.718	-0.000397482	597.718	-0.000309795	597.718	-0.000470109
	598.312	-0.000628003	598.312	-0.000465787	598.312	-0.000367932	598.312	-0.000342697	598.312	-0.000628003
	598.906	-0.000578909	598.906	-0.000511433	598.906	-0.000428236	598.906	-0.000241383	598.906	-0.000578909
	599.5	-0.000581786	599.5	-0.000495862	599.5	-0.000489048	599.5	-0.000174634	599.5	-0.000581786
	600.094	-0.000555315	600.094	-0.000451493	600.094	-0.000408032	600.094	-0.000346318	600.094	-0.000555315
	600.688	-0.000623839	600.688	-0.000508173	600.688	-0.00041224	600.688	-0.000372795	600.688	-0.000623839
	601.282	-0.000616326	601.282	-0.000583687	601.282	-0.00046587	601.282	-0.000323943	601.282	-0.000616326
	601.877	-0.000613739	601.877	-0.000505221	601.877	-0.000429612	601.877	-0.000214142	601.877	-0.000613739
	602.471	-0.000531619	602.471	-0.000460952	602.471	-0.000413541	602.471	-0.000144198	602.471	-0.000531619
	603.065	-0.000614705	603.065	-0.000369717	603.065	-0.000425784	603.065	-0.000241338	603.065	-0.000614705
	603.66	-0.000638993	603.66	-0.00039107	603.66	-0.000456392	603.66	-0.000244276	603.66	-0.000638993
	604.254	-0.000613578	604.254	-0.000409055	604.254	-0.000448282	604.254	-0.000199992	604.254	-0.000613578
	604.849	-0.000567645	604.849	-0.000529068	604.849	-0.000470934	604.849	-0.000337489	604.849	-0.000567645
	605.443	-0.000584356	605.443	-0.000595868	605.443	-0.000463679	605.443	-0.000250115	605.443	-0.000584356
	606.038	-0.000704296	606.038	-0.00061433	606.038	-0.000423047	606.038	-0.000311009	606.038	-0.000704296
	606.633	-0.000658188	606.633	-0.000526793	606.633	-0.000354483	606.633	-0.000295173	606.633	-0.000658188
	607.227	-0.000545217	607.227	-0.000586286	607.227	-0.000439484	607.227	-0.000310141	607.227	-0.000545217
	607.822	-0.00040737	607.822	-0.000643912	607.822	-0.00050084	607.822	-0.000296767	607.822	-0.00040737
	608.417	-0.000382664	608.417	-0.000524176	608.417	-0.000434529	608.417	-0.000269855	608.417	-0.000382664
	609.012	-0.000463706	609.012	-0.000540117	609.012	-0.000486947	609.012	-0.000229571	609.012	-0.000463706
	609.607	-0.000631144	609.607	-0.00062686	609.607	-0.00043605	609.607	-0.000238055	609.607	-0.000631144
	610.202	-0.000678145	610.202	-0.000599817	610.202	-0.000450935	610.202	-0.000308612	610.202	-0.000678145
	610.797	-0.000614485	610.797	-0.000511832	610.797	-0.000463767	610.797	-0.000215168	610.797	-0.000614485
	611.392	-0.000545031	611.392	-0.000579757	611.392	-0.000502116	611.392	-0.00021795	611.392	-0.000545031
	611.987	-0.000577264	611.987	-0.000587837	611.987	-0.000414664	611.987	-0.000335772	611.987	-0.000577264
	612.582	-0.000567685	612.582	-0.000489463	612.582	-0.000351297	612.582	-0.000323017	612.582	-0.000567685
	613.178	-0.0005833	613.178	-0.000522695	613.178	-0.000461352	613.178	-0.000248714	613.178	-0.0005833
	613.773	-0.000613473	613.773	-0.000500428	613.773	-0.000492593	613.773	-0.000312843	613.773	-0.000613473
	614.368	-0.000534198	614.368	-0.000533934	614.368	-0.000367906	614.368	-0.000277761	614.368	-0.000534198
	614.964	-0.000646165	614.964	-0.000577437	614.964	-0.00035526	614.964	-0.000329269	614.964	-0.000646165
	615.559	-0.000557277	615.559	-0.000608079	615.559	-0.000419535	615.559	-0.000525759	615.559	-0.000557277
	616.155	-0.000503771	616.155	-0.000547585	616.155	-0.000429749	616.155	-0.000330428	616.155	-0.000503771
	616.75	-0.000550188	616.75	-0.000503285	616.75	-0.000371117	616.75	-0.000290101	616.75	-0.000550188
	617.346	-0.000557506	617.346	-0.000521906	617.346	-0.000350103	617.346	-0.000245098	617.346	-0.000557506
	617.942	-0.000590015	617.942	-0.000570883	617.942	-0.000396219	617.942	-0.000269551	617.942	-0.000590015
	618.537	-0.000620281	618.537	-0.000500567	618.537	-0.000394503	618.537	-0.000280883	618.537	-0.000620281
	619.133	-0.000532608	619.133	-0.000475898	619.133	-0.000411314	619.133	-0.000281119	619.133	-0.000532608
	619.729	-0.000641968	619.729	-0.000460206	619.729	-0.000369109	619.729	-0.000353103	619.729	-0.000641968
	620.325	-0.000697161	620.325	-0.000496651	620.325	-0.000427985	620.325	-0.000264931	620.325	-0.000697161
	620.921	-0.000616236	620.921	-0.000528882	620.921	-0.000474795	620.921	-0.000245809	620.921	-0.000616236
	621.516	-0.000565897	621.516	-0.000423807	621.516	-0.000407867	621.516	-0.000269963	621.516	-0.000565897
	622.112	-0.000650608	622.112	-0.000460687	622.112	-0.000566114	622.112	-0.000329328	622.112	-0.000650608
	622.709	-0.000452851	622.709	-0.000516299	622.709	-0.000420421	622.709	-0.000222914	622.709	-0.000452851
	623.305	-0.000663329	623.305	-0.000613548	623.305	-0.00041245	623.305	-0.000309556	623.305	-0.000663329
	623.901	-0.000663978	623.901	-0.000689223	623.901	-0.000445721	623.901	-0.000256476	623.901	-0.000663978
	624.497	-0.000714128	624.497	-0.000584393	624.497	-0.000416733	624.497	-0.000349276	624.497	-0.000714128
	625.093	-0.000730229	625.093	-0.000541628	625.093	-0.000356407	625.093	-0.000404168	625.093	-0.000730229
	625.69	-0.000519972	625.69	-0.00051434	625.69	-0.000514961	625.69	-0.000247291	625.69	-0.000519972
	626.286	-0.000586681	626.286	-0.000526723	626.286	-0.000510274	626.286	-0.000390389	626.286	-0.000586681
	626.883	-0.000717873	626.883	-0.000541969	626.883	-0.000754847	626.883	-0.00057264	626.883	-0.000717873
	627.479	-0.000610722	627.479	-0.000584174	627.479	-0.00055891	627.479	-0.000530194	627.479	-0.000610722
	628.076	-0.000673162	628.076	-0.000410317	628.076	-0.000477937	628.076	-0.000440986	628.076	-0.000673162
	628.672	-0.000694375	628.672	-0.000404642	628.672	-0.000380882	628.672	-0.000494934	628.672	-0.000694375
	629.269	-0.000656849	629.269	-0.000355544	629.269	-0.00036815	629.269	-0.000431105	629.269	-0.000656849
	629.865	-0.000696311	629.865	-0.00042413	629.865	-0.000558757	629.865	-0.000422601	629.865	-0.000696311
	630.462	-0.000731671	630.462	-0.000364335	630.462	-0.000448916	630.462	-0.000371297	630.462	-0.000731671
	631.059	-0.000659926	631.059	-0.000537697	631.059	-0.000570235	631.059	-0.000300425	631.059	-0.000659926
	631.656	-0.000575642	631.656	-0.000667308	631.656	-0.000495654	631.656	-0.000331461	631.656	-0.000575642
	632.253	-0.000632422	632.253	-0.000627776	632.253	-0.000469651	632.253	-0.000394295	632.253	-0.000632422
	632.85	-0.000663017	632.85	-0.000469098	632.85	-0.000509165	632.85	-0.000212299	632.85	-0.000663017
	633.447	-0.000658571	633.447	-0.000539457	633.447	-0.000701247	633.447	-0.000296342	633.447	-0.000658571
	634.044	-0.000677872	634.044	-0.000518167	634.044	-0.000386149	634.044	-0.000354651	634.044	-0.000677872
	634.641	-0.000739285	634.641	-0.00062174	634.641	-0.000369942	634.641	-0.000346909	634.641	-0.000739285
	635.238	-0.000853529	635.238	-0.000579921	635.238	-0.000419832	635.238	-0.000437918	635.238	-0.000853529
	635.835	-0.000760901	635.835	-0.000451552	635.835	-0.000450746	635.835	-0.000410175	635.835	-0.000760901
	636.432	-0.000678072	636.432	-0.000439076	636.432	-0.000593854	636.432	-0.000467389	636.432	-0.000678072
	637.029	-0.000509432	637.029	-0.0004739	637.029	-0.000370457	637.029	-0.000321228	637.029	-0.000509432
	637.627	-0.000677918	637.627	-0.000630317	637.627	-0.000265566	637.627	-0.000389813	637.627	-0.000677918
	638.224	-0.000660075	638.224	-0.000446975	638.224	-0.000403636	638.224	-0.000283685	638.224	-0.000660075
	638.822	-0.000620928	638.822	-0.00055963	638.822	-0.000340948	638.822	-0.000475965	638.822	-0.000620928
	639.419	-0.000831885	639.419	-0.000498857	639.419	-0.000390954	639.419	-0.000612184	639.419	-0.000831885
	640.017	-0.000674488	640.017	-0.000387077	640.017	-0.000382495	640.017	-0.000232266	640.017	-0.000674488
	640.614	-0.000598126	640.614	-0.000583612	640.614	-0.000382275	640.614	-0.000370687	640.614	-0.000598126
	641.212	-0.000705735	641.212	-0.000473111	641.212	-0.000424299	641.212	-0.000469078	641.212	-0.000705735
	641.81	-0.000621733	641.81	-0.000478026	641.81	-0.000376222	641.81	-0.000571289	641.81	-0.000621733
	642.407	-0.000618577	642.407	-0.000572952	642.407	-0.000399833	642.407	-0.000488134	642.407	-0.000618577
	643.005	-0.000811189	643.005	-0.000636921	643.005	-0.00040483	643.005	-0.000179954	643.005	-0.000811189
	643.603	-0.000788162	643.603	-0.000608366	643.603	-0.000518574	643.603	-0.0002962	643.603	-0.000788162
	644.201	-0.000938057	644.201	-0.000573896	644.201	-0.000564214	644.201	-0.000339677	644.201	-0.000938057
	644.799	-0.000565101	644.799	-0.000523047	644.799	-0.000584375	644.799	-0.00050674	644.799	-0.000565101
	645.397	-0.000630127	645.397	-0.00052368	645.397	-0.000609054	645.397	-0.000272112	645.397	-0.000630127
	645.995	-0.000536299	645.995	-0.000452064	645.995	-0.000301534	645.995	-0.000284365	645.995	-0.000536299
	646.593	-0.000647324	646.593	-0.000580891	646.593	-0.000416033	646.593	-0.000505808	646.593	-0.000647324
	647.191	-0.000759624	647.191	-0.000488719	647.191	-0.000402955	647.191	-0.000526985	647.191	-0.000759624
	647.789	-0.000829245	647.789	-0.000553564	647.789	-0.000306852	647.789	-0.000457308	647.789	-0.000829245
	648.388	-0.000882511	648.388	-0.000653869	648.388	-0.000416917	648.388	-0.000543483	648.388	-0.000882511
	648.986	-0.000975105	648.986	-0.000626232	648.986	-0.000606112	648.986	-0.000735565	648.986	-0.000975105
	649.584	-0.00119	649.584	-0.000618186	649.584	-0.000582904	649.584	-0.000742194	649.584	-0.00119

## Sheet: Figure 5
Figure 5d	C-O(CO2)			Figure 5e	C-O(CO2)		C-O(Lattice)			Figure 5f	IN10		Nb2O5
	X	Y			X	Y	X	Y			X	Y	X	Y
	0	-40.0399			0	-40.0397	0	-40.0397			50	0.7427	50	-2.4045
	0	-39.9899			0	-39.9896	0	-39.9896			50	1.1456	50.1	-2.7168
	0	-39.9399			0	-39.9397	0	-39.9397			50.1	0.7617	50.1	-2.1803
	0	-39.8899			0	-39.8897	0	-39.8897			50.1	1.1957	50.2	-2.2662
	0	-39.8389			0	-39.8396	0	-39.8396			50.2	1.2863	50.2	-2.0409
	0	-39.7889			0	-39.7897	0	-39.7897			50.3	1.5855	50.3	-1.7369
	0	-39.7389			0	-39.7396	0	-39.7396			50.3	1.8454	50.4	-1.9944
	0	-39.6889			0	-39.6897	0	-39.6897			50.4	1.7893	50.4	-2.2471
	0	-39.6389			0	-39.6386	0	-39.6386			50.5	1.8203	50.5	-1.7309
	0	-39.5889			0	-39.5887	0	-39.5887			50.5	1.5974	50.5	-1.7416
	0	-39.5389			0	-39.5386	0	-39.5386			50.6	1.3793	50.6	-1.7154
	0	-39.4889			0	-39.4886	0	-39.4886			50.6	1.9467	50.7	-1.8072
	0	-39.4389			0	-39.4387	0	-39.4387			50.7	2.0242	50.7	-1.4246
	0	-39.3889			0	-39.3886	0	-39.3886			50.8	2.0075	50.8	-1.5473
	0	-39.3389			0	-39.3387	0	-39.3387			50.8	2.0599	50.9	-1.4579
	0	-39.2889			0	-39.2886	0	-39.2886			50.9	2.4986	50.9	-1.3959
	0	-39.2389			0	-39.2386	0	-39.2386			51	2.4951	51	-1.4198
	0	-39.1889			0	-39.1887	0	-39.1887			51	2.6333	51.1	-1.4055
	0	-39.1389			0	-39.1386	0	-39.1386			51.1	2.9409	51.1	-1.0371
	0	-39.0889			0	-39.0887	0	-39.0887			51.2	3.0077	51.2	-1.2684
	0	-39.0389			0	-39.0386	0	-39.0386			51.3	3.1078	51.3	-1.0896
	0	-38.9889			0	-38.9886	0	-38.9886			51.3	3.3081	51.3	-1.018
	0	-38.9389			0	-38.9387	0	-38.9387			51.4	3.1424	51.4	-0.4315
	0	-38.8889			0	-38.8886	0	-38.8886			51.5	2.3508	51.5	-1.4305
	0	-38.8379			0	-38.8387	0	-38.8387			51.5	2.5523	51.6	-1.0192
	0	-38.7879			0	-38.7886	0	-38.7886			51.6	2.6214	51.6	-0.6151
	0	-38.7379			0	-38.7386	0	-38.7386			51.7	2.7549	51.7	-0.8345
	0	-38.6879			0	-38.6887	0	-38.6887			51.7	3.3176	51.8	-0.335
	0	-38.6379			0	-38.6377	0	-38.6377			51.8	3.0005	51.9	-0.1526
	0	-38.5879			0	-38.5876	0	-38.5876			51.9	3.1638	51.9	-0.0405
	0	-38.5379			0	-38.5376	0	-38.5376			52	3.1412	52	0.1466
	0	-38.4879			0	-38.4877	0	-38.4877			52	3.3367	52.1	0.0381
	0	-38.4379			0	-38.4376	0	-38.4376			52.1	3.2341	52.1	0.5829
	0	-38.3879			0	-38.3877	0	-38.3877			52.2	3.6335	52.2	0.7021
	0	-38.3379			0	-38.3376	0	-38.3376			52.3	3.4761	52.3	0.844
	0	-38.2879			0	-38.2876	0	-38.2876			52.3	3.7551	52.4	0.8464
	0	-38.2379			0	-38.2377	0	-38.2377			52.4	3.8171	52.4	0.5019
	0	-38.1879			0	-38.1876	0	-38.1876			52.5	4.0936	52.5	0.9513
	0	-38.1379			0	-38.1377	0	-38.1377			52.5	3.9732	52.6	1.3959
	0	-38.0879			0	-38.0876	0	-38.0876			52.6	4.0388	52.7	1.086
	0	-38.0379			0	-38.0376	0	-38.0376			52.7	4.4298	52.8	0.6998
	0	-37.9879			0	-37.9877	0	-37.9877			52.8	4.3845	52.9	0.6306
	0	-37.9379			0	-37.9376	0	-37.9376			52.8	4.5431	52.9	0.9143
	0	-37.8879			0	-37.8877	0	-37.8877			52.9	4.8125	53	0.5138
	0	-37.8369			0	-37.8376	0	-37.8376			53	4.226	53.1	0.689
	0	-37.7869			0	-37.7876	0	-37.7876			53.1	4.611	53.2	1.148
	0	-37.7369			0	-37.7377	0	-37.7377			53.2	4.8697	53.3	1.4365
	0	-37.6869			0	-37.6876	0	-37.6876			53.2	5.2273	53.4	1.4079
	0	-37.6369			0	-37.6367	0	-37.6367			53.3	5.3406	53.5	1.2898
	0	-37.5869			0	-37.5866	0	-37.5866			53.4	5.6219	53.6	1.5676
	0	-37.5369			0	-37.5367	0	-37.5367			53.5	5.1749	53.7	1.6487
	0	-37.4869			0	-37.4866	0	-37.4866			53.6	5.5468	53.7	1.5831
	0	-37.4369			0	-37.4367	0	-37.4367			53.6	5.12	53.8	1.9908
	0	-37.3869			0	-37.3867	0	-37.3867			53.7	5.6124	53.9	1.9741
	0	-37.3369			0	-37.3366	0	-37.3366			53.8	5.3346	54	2.65
	0	-37.2869			0	-37.2867	0	-37.2867			53.9	5.5814	54.1	2.7847
	0	-37.2369			0	-37.2366	0	-37.2366			54	5.8234	54.2	2.6882
	0	-37.1869			0	-37.1867	0	-37.1867			54.1	5.8472	54.4	2.6762
	0	-37.1369			0	-37.1367	0	-37.1367			54.2	5.6541	54.4	3.0482
	0	-37.0869			0	-37.0866	0	-37.0866			54.2	5.666	54.5	3.1114
	0	-37.0369			0	-37.0367	0	-37.0367			54.3	5.9533	54.6	3.2973
	0	-36.9869			0	-36.9866	0	-36.9866			54.4	6.2382	54.7	3.3772
	0	-36.9369			0	-36.9367	0	-36.9367			54.5	5.7101	54.8	3.2878
	0	-36.8869			0	-36.8867	0	-36.8867			54.6	6.5124	54.8	3.3736
	0	-36.8359			0	-36.8366	0	-36.8366			54.7	6.2907	54.9	3.1078
	0	-36.7859			0	-36.7867	0	-36.7867			54.8	6.1417	55	3.1984
	0	-36.7359			0	-36.7366	0	-36.7366			54.8	5.883	55.1	3.3367
	0	-36.6859			0	-36.6867	0	-36.6867			54.9	6.8259	55.2	3.0875
	0	-36.6359			0	-36.6356	0	-36.6356			55	7.4208	55.4	3.587
	0	-36.5859			0	-36.5857	0	-36.5857			55.1	7.5126	55.4	3.6192
	0	-36.5359			0	-36.5356	0	-36.5356			55.2	7.6652	55.5	3.9935
	0	-36.4859			0	-36.4856	0	-36.4856			55.3	7.782	55.7	3.4773
	0	-36.4359			0	-36.4357	0	-36.4357			55.4	7.7963	55.8	3.9494
	0	-36.3859			0	-36.3856	0	-36.3856			55.5	8.0645	55.8	3.8219
	0	-36.3359			0	-36.3357	0	-36.3357			55.6	8.1372	55.9	4.8339
	0	-36.2859			0	-36.2856	0	-36.2856			55.7	8.26	56.1	4.8077
	0	-36.2359			0	-36.2356	0	-36.2356			55.8	8.179	56.1	5.0628
	0	-36.1859			0	-36.1857	0	-36.1857			55.9	8.6606	56.3	4.7147
	0	-36.1359			0	-36.1356	0	-36.1356			56	8.6331	56.4	5.1606
	0	-36.0859			0	-36.0857	0	-36.0857			56.1	9.1243	56.5	4.9281
	0	-36.0359			0	-36.0356	0	-36.0356			56.2	9.0432	56.6	5.3167
	0	-35.9859			0	-35.9856	0	-35.9856			56.3	9.1314	56.7	5.343
	0	-35.9359			0	-35.9357	0	-35.9357			56.4	8.6236	56.8	5.4705
	0	-35.8859			0	-35.8856	0	-35.8856			56.5	9.3257	56.9	5.5039
	0	-35.8349			0	-35.8357	0	-35.8357			56.6	8.9169	57	5.2822
	0	-35.7849			0	-35.7856	0	-35.7856			56.7	9.0194	57.1	5.9545
	0	-35.7349			0	-35.7356	0	-35.7356			56.8	9.3174	57.2	5.9545
	0	-35.6849			0	-35.6857	0	-35.6857			56.9	9.9051	57.3	5.3322
	0	-35.6349			0	-35.6347	0	-35.6347			57	9.7525	57.4	6.1691
	0	-35.5849			0	-35.5847	0	-35.5847			57.1	10.0076	57.5	6.392
	0	-35.5349			0	-35.5346	0	-35.5346			57.2	10.215	57.6	6.6602
	0	-35.4849			0	-35.4847	0	-35.4847			57.3	10.5464	57.8	6.4933
	0	-35.4349			0	-35.4346	0	-35.4346			57.5	10.5584	57.9	6.8724
	0	-35.3849			0	-35.3847	0	-35.3847			57.6	10.5906	58	6.5827
	0	-35.3349			0	-35.3347	0	-35.3347			57.7	10.7658	58.1	7.3648
	0	-35.2849			0	-35.2846	0	-35.2846			57.8	10.5059	58.2	7.2718
	0	-35.2349			0	-35.2347	0	-35.2347			57.9	10.9005	58.3	7.8559
	0	-35.1849			0	-35.1846	0	-35.1846			58	10.9267	58.4	8.2076
	0	-35.1349			0	-35.1347	0	-35.1347			58.1	11.0543	58.6	8.1289
	0	-35.0849			0	-35.0847	0	-35.0847			58.2	11.22	58.7	8.3613
	0	-35.0349			0	-35.0346	0	-35.0346			58.3	11.2724	58.8	8.204
	0	-34.9849			0	-34.9847	0	-34.9847			58.4	11.3916	58.9	8.0693
	0	-34.9349			0	-34.9346	0	-34.9346			58.5	10.9172	59	8.5449
	0	-34.8849			0	-34.8847	0	-34.8847			58.7	11.2581	59.1	9.0003
	0	-34.8339			0	-34.8347	0	-34.8347			58.8	11.4739	59.3	8.6451
	0	-34.7839			0	-34.7846	0	-34.7846			58.9	11.8351	59.4	8.7154
	0	-34.7339			0	-34.7347	0	-34.7347			59	11.9925	59.5	9.1994
	0	-34.6839			0	-34.6846	0	-34.6846			59.1	11.9269	59.6	8.8823
	0	-34.6339			0	-34.6337	0	-34.6337			59.2	12.0687	59.7	9.321
	0	-34.5839			0	-34.5836	0	-34.5836			59.3	12.2428	59.8	9.1445
	0	-34.5339			0	-34.5337	0	-34.5337			59.4	12.5861	59.9	9.2363
	0	-34.4839			0	-34.4836	0	-34.4836			59.5	12.7351	60	9.532
	0	-34.4339			0	-34.4337	0	-34.4337			59.6	12.5062	60.1	9.8109
	0	-34.3839			0	-34.3837	0	-34.3837			59.8	13.1035	60.3	9.7203
	0	-34.3339			0	-34.3336	0	-34.3336			59.8	13.1309	60.4	10.0338
	0	-34.2839			0	-34.2837	0	-34.2837			59.9	13.5088	60.5	9.917
	0	-34.2339			0	-34.2336	0	-34.2336			60	13.6745	60.6	10.4594
	0	-34.1839			0	-34.1837	0	-34.1837			60.2	13.7961	60.8	10.5369
	0	-34.1339			0	-34.1337	0	-34.1337			60.3	13.7615	60.9	10.5584
	0	-34.0839			0	-34.0836	0	-34.0836			60.4	14.292	61	10.519
	0	-34.0339			0	-34.0337	0	-34.0337			60.5	14.118	61.2	11.0817
	0	-33.9839			0	-33.9836	0	-33.9836			60.7	14.6532	61.3	10.9637
	0	-33.9339			0	-33.9337	0	-33.9337			60.8	14.6437	61.4	11.1413
	0	-33.8839			0	-33.8837	0	-33.8837			60.9	14.6675	61.5	11.4453
	0	-33.8329			0	-33.8336	0	-33.8336			61	14.8737	61.7	12.1558
	0	-33.7829			0	-33.7837	0.001	-33.7837			61.2	15.4078	61.8	12.0878
	0	-33.7329			0.002	-33.7336	0.002	-33.7336			61.3	15.1181	61.9	12.1045
	0	-33.6829			0.004	-33.6837	0.006	-33.6837			61.4	15.3828	62.1	12.3167
	0	-33.6329			0.008	-33.6326	0.011	-33.6326			61.6	15.5008	62.2	12.5515
	0	-33.5829			0.014	-33.5827	0.021	-33.5827			61.7	15.6581	62.3	12.306
	0	-33.5329			0.021	-33.5326	0.034	-33.5326			61.8	15.8107	62.5	12.4097
	0	-33.4829			0.032	-33.4826	0.052	-33.4826			61.9	15.6784	62.6	12.8949
	0	-33.4329			0.044	-33.4327	0.075	-33.4327			62.1	15.825	62.7	13.0439
	0	-33.3829			0.06	-33.3826	0.102	-33.3826			62.2	16.1564	62.8	12.9581
	0	-33.3329			0.078	-33.3327	0.129	-33.3327			62.3	16.3555	63	13.1845
	0	-33.2829			0.099	-33.2826	0.151	-33.2826			62.5	16.3746	63.1	13.2203
	0	-33.2329			0.12	-33.2326	0.163	-33.2326			62.6	16.8991	63.2	13.4528
	0	-33.1829			0.137	-33.1827	0.162	-33.1827			62.7	16.9539	63.4	13.3657
	0	-33.1329			0.145	-33.1326	0.147	-33.1326			62.8	17.221	63.5	13.7091
	0	-33.0829			0.141	-33.0827	0.123	-33.0827			63	16.9659	63.6	13.7532
	0	-33.0329			0.126	-33.0326	0.096	-33.0326			63.1	16.818	63.8	14.1275
	0	-32.9829			0.103	-32.9826	0.07	-32.9826			63.2	17.6978	63.8	14.2813
	0	-32.9329			0.076	-32.9327	0.05	-32.9327			63.4	17.2758	63.9	14.5924
	0	-32.8829			0.052	-32.8826	0.034	-32.8826			63.5	17.7991	64.1	14.2741
	0	-32.8319			0.032	-32.8327	0.023	-32.8327			63.6	17.5715	64.2	14.3743
	0	-32.7819			0.019	-32.7826	0.015	-32.7826			63.8	17.7121	64.3	14.2586
	0	-32.7319			0.01	-32.7326	0.01	-32.7326			63.8	18.2474	64.5	14.4923
	0	-32.6819			0.006	-32.6827	0.006	-32.6827			64	17.9398	64.6	14.5757
	0	-32.6319			0.003	-32.6317	0.003	-32.6317			64.1	18.1949	64.8	14.9322
	0	-32.5819			0.002	-32.5817	0.001	-32.5817			64.2	18.7373	64.9	15.0704
	0	-32.5319			0.001	-32.5316	0	-32.5316			64.3	18.4894	65	15.5652
	0	-32.4819			0	-32.4817	0	-32.4817			64.5	18.9495	65.2	15.8143
	0	-32.4319			0	-32.4316	0	-32.4316			64.6	18.7469	65.3	15.3983
	0	-32.3819			0	-32.3817	0	-32.3817			64.7	19.3715	65.5	15.1408
	0	-32.3319			0	-32.3317	0	-32.3317			64.9	19.0687	65.6	15.6152
	0	-32.2819			0	-32.2816	0	-32.2816			65	19.7279	65.7	15.4817
	0	-32.2319			0	-32.2317	0	-32.2317			65.2	19.2976	65.9	15.5842
	0	-32.1819			0	-32.1816	0	-32.1816			65.3	19.6695	66	16.0778
	0	-32.1319			0	-32.1317	0	-32.1317			65.4	19.4192	66.2	15.9776
	0	-32.0819			0	-32.0817	0	-32.0817			65.6	20.1178	66.3	16.3293
	0	-32.0319			0	-32.0316	0	-32.0316			65.7	19.5062	66.5	16.6464
	0	-31.9819			0	-31.9816	0	-31.9816			65.8	19.2571	66.6	16.9945
	0	-31.9319			0	-31.9317	0	-31.9317			66	19.2535	66.8	17.5715
	0	-31.8819			0	-31.8817	0	-31.8817			66.1	19.9771	66.9	17.3533
	0	-31.8309			0	-31.8316	0	-31.8316			66.2	19.8495	67.1	17.8802
	0	-31.7809			0	-31.7816	0	-31.7816			66.4	20.3395	67.2	17.6299
	0	-31.7309			0	-31.7316	0	-31.7316			66.5	20.1714	67.3	17.9362
	0	-31.6809			0	-31.6817	0	-31.6817			66.7	20.2513	67.5	18.3368
	0	-31.6309			0	-31.6306	0	-31.6306			66.8	20.6363	67.6	18.8851
	0	-31.5809			0	-31.5806	0	-31.5806			67	21.1096	67.8	18.1377
	0	-31.5309			0	-31.5307	0	-31.5307			67.1	20.2835	67.8	18.8649
	0	-31.4809			0	-31.4807	0	-31.4807			67.3	20.6709	68	18.7981
	0	-31.4309			0	-31.4306	0	-31.4306			67.4	20.9093	68.1	19.6254
	0	-31.3809			0	-31.3806	0	-31.3806			67.6	21.2204	68.3	19.201
	0	-31.3309			0	-31.3306	0	-31.3306			67.7	20.4337	68.4	19.9509
	0	-31.2809			0	-31.2807	0	-31.2807			67.8	20.8056	68.5	19.7375
	0	-31.2309			0	-31.2307	0	-31.2307			67.9	20.659	68.7	19.4037
	0	-31.1809			0	-31.1806	0	-31.1806			68	21.2622	68.9	19.5408
	0	-31.1309			0	-31.1306	0	-31.1306			68.2	21.652	69	19.7542
	0	-31.0809			0	-31.0806	0	-31.0806			68.3	21.3671	69.2	19.2869
	0	-31.0309			0	-31.0307	0	-31.0307			68.5	21.3969	69.3	19.8102
	0	-30.9809			0	-30.9807	0	-30.9807			68.7	21.7283	69.4	19.5825
	0	-30.9309			0	-30.9306	0	-30.9306			68.8	21.7116	69.6	19.5789
	0	-30.8809			0	-30.8806	0	-30.8806			69	22.1431	69.7	20.237
	0	-30.8299			0	-30.8306	0	-30.8306			69.1	22.5782	69.9	20.33
	0	-30.7799			0	-30.7807	0	-30.7807			69.3	22.9716	70	20.1464
	0	-30.7299			0	-30.7307	0	-30.7307			69.4	22.9287	70.2	20.6959
	0	-30.6799			0	-30.6806	0	-30.6806			69.6	23.1588	70.4	20.9487
	0	-30.6299			0	-30.6297	0	-30.6297			69.7	23.3924	70.5	21.3194
	0	-30.5799			0	-30.5797	0	-30.5797			69.9	23.3352	70.7	20.3717
	0	-30.5299			0	-30.5297	0	-30.5297			70	23.4783	70.8	21.3897
	0	-30.4799			0	-30.4796	0	-30.4796			70.2	23.0777	71	20.9868
	0	-30.4299			0	-30.4296	0	-30.4296			70.3	23.3972	71.2	21.6496
	0	-30.3799			0	-30.3797	0	-30.3797			70.5	23.6988	71.3	21.1728
	0	-30.3299			0	-30.3297	0	-30.3297			70.6	23.9551	71.5	21.683
	0	-30.2799			0	-30.2797	0	-30.2797			70.8	24.2233	71.6	21.9643
	0	-30.2299			0	-30.2296	0	-30.2296			70.9	24.5631	71.8	22.4006
	0	-30.1799			0	-30.1796	0	-30.1796			71.1	24.6978	71.8	21.7533
	0	-30.1299			0	-30.1297	0	-30.1297			71.3	24.5011	72	22.5031
	0	-30.0799			0	-30.0797	0	-30.0797			71.4	24.4677	72.2	22.7857
	0	-30.0299			0	-30.0297	0	-30.0297			71.6	24.5857	72.3	22.6736
	0	-29.9799			0	-29.9796	0	-29.9796			71.7	24.6429	72.5	22.8739
	0	-29.9299			0	-29.9296	0	-29.9296			71.8	24.8289	72.6	23.3281
	0	-29.8799			0	-29.8797	0	-29.8797			71.9	24.8015	72.8	23.5188
	0	-29.8289			0	-29.8297	0	-29.8297			72.1	24.5571	73	24.5202
	0	-29.7789			0	-29.7797	0	-29.7797			72.2	24.8146	73.1	23.7429
	0	-29.7289			0	-29.7296	0	-29.7296			72.4	24.5261	73.3	23.7751
	0	-29.6789			0	-29.6796	0	-29.6796			72.5	25.3165	73.5	23.905
	0	-29.6289			0	-29.6287	0	-29.6287			72.7	25.2509	73.6	24.0171
	0	-29.5789			0	-29.5786	0	-29.5786			72.8	25.7385	73.8	24.7037
	0	-29.5289			0	-29.5286	0	-29.5286			73	25.7444	73.9	24.5655
	0	-29.4789			0	-29.4786	0	-29.4786			73.2	25.5716	74.1	24.9231
	0	-29.4289			0	-29.4287	0	-29.4287			73.3	25.5823	74.3	24.2949
	0	-29.3789			0	-29.3787	0	-29.3787			73.5	25.7266	74.4	24.7705
	0	-29.3289			0	-29.3286	0	-29.3286			73.7	25.9364	74.6	25.2485
	0	-29.2789			0	-29.2786	0	-29.2786			73.8	26.1951	74.7	25.1091
	0	-29.2289			0	-29.2286	0	-29.2286			74	25.9757	74.9	25.4452
	0	-29.1789			0	-29.1787	0	-29.1787			74.1	26.1915	75.1	25.6383
	0	-29.1289			0	-29.1287	0	-29.1287			74.3	26.3917	75.2	25.9388
	0	-29.0789			0	-29.0786	0	-29.0786			74.5	26.1855	75.4	25.9995
	0	-29.0289			0	-29.0286	0	-29.0286			74.6	26.5729	75.5	26.4168
	0	-28.9789			0	-28.9786	0	-28.9786			74.8	27.0546	75.7	25.9244
	0	-28.9289			0	-28.9287	0	-28.9287			74.9	26.6504	75.8	25.6968
	0	-28.8789			0	-28.8787	0	-28.8787			75.1	27.2739	76	26.3369
	0	-28.8279			0	-28.8286	0	-28.8286			75.3	27.473	76.1	26.4156
	0	-28.7779			0	-28.7786	0	-28.7786			75.4	27.6899	76.3	26.2237
	0	-28.7279			0	-28.7286	0	-28.7286			75.6	28.3623	76.5	26.2582
	0	-28.6779			0	-28.6787	0	-28.6787			75.7	28.82	76.6	26.5086
	0	-28.6279			0	-28.6276	0	-28.6276			75.8	28.3849	76.8	27.0736
	0	-28.5779			0	-28.5776	0	-28.5776			76	28.5137	77	26.3524
	0	-28.5279			0	-28.5277	0	-28.5277			76.1	28.4267	77.1	26.9079
	0	-28.4779			0	-28.4777	0	-28.4777			76.3	28.683	77.3	26.8602
	0	-28.4279			0	-28.4276	0	-28.4276			76.5	28.7998	77.5	27.3466
	0	-28.3779			0	-28.3776	0	-28.3776			76.6	29.2075	77.6	27.1177
	0	-28.3279			0	-28.3276	0	-28.3276			76.8	28.739	77.8	27.2787
	0	-28.2779			0	-28.2777	0	-28.2777			77	29.0859	78	26.7959
	0	-28.2279			0	-28.2277	0	-28.2277			77.1	28.7759	78.1	27.7126
	0	-28.1779			0	-28.1776	0	-28.1776			77.3	29.496	78.3	27.0391
	0	-28.1279			0	-28.1276	0	-28.1276			77.5	29.2659	78.5	27.9939
	0	-28.0779			0	-28.0776	0	-28.0776			77.6	29.5293	78.7	27.4622
	0	-28.0279			0	-28.0277	0	-28.0277			77.8	29.4936	78.8	27.8854
	0	-27.9779			0	-27.9777	0	-27.9777			78	29.6009	79	28.4457
	0	-27.9279			0	-27.9276	0	-27.9276			78.1	29.8297	79.2	28.6853
	0	-27.8779			0	-27.8776	0	-27.8776			78.3	30.0193	79.3	28.9583
	0	-27.8269			0	-27.8276	0	-27.8276			78.5	29.7952	79.5	29.1467
	0	-27.7769			0	-27.7777	0	-27.7777			78.7	29.8548	79.7	28.9297
	0	-27.7269			0	-27.7277	0	-27.7277			78.8	30.0086	79.8	29.7618
	0	-27.6769			0	-27.6776	0	-27.6776			79	30.0729	79.9	29.3946
	0	-27.6269			0	-27.6267	0	-27.6267			79.2	29.8238	80.1	29.8083
	0	-27.5769			0	-27.5767	0	-27.5767			79.3	30.3912	80.3	30.0086
	0	-27.5269			0	-27.5267	0	-27.5267			79.5	30.5653	80.4	30.1468
	0	-27.4769			0	-27.4766	0	-27.4766			79.7	30.4627	80.6	30.371
	0	-27.4269			0	-27.4266	0	-27.4266			79.8	30.6559	80.8	30.6535
	0	-27.3769			0	-27.3767	0	-27.3767			79.9	30.8049	81	30.6749
	0	-27.3269			0	-27.3267	0	-27.3267			80.1	30.8394	81.1	31.24
	0	-27.2769			0	-27.2767	0	-27.2767			80.3	31.3675	81.3	30.5092
	0	-27.2269			0	-27.2266	0	-27.2266			80.4	31.6715	81.5	30.4747
	0	-27.1769			0	-27.1766	0	-27.1766			80.6	31.5082	81.6	30.6082
	0	-27.1269			0	-27.1267	0	-27.1267			80.8	31.7562	81.8	31.0934
	0	-27.0769			0	-27.0767	0	-27.0767			80.9	32.2795	82	31.5833
	0	-27.0269			0	-27.0267	0	-27.0267			81.1	32.4345	82.2	31.4474
	0	-26.9769			0	-26.9766	0	-26.9766			81.3	32.9125	82.3	31.2948
	0	-26.9269			0	-26.9266	0	-26.9266			81.5	32.2974	82.5	31.7085
	0	-26.8769			0	-26.8767	0	-26.8767			81.6	32.2712	82.7	31.4665
	0	-26.8259			0	-26.8267	0	-26.8267			81.8	32.1031	82.9	32.357
	0	-26.7759			0	-26.7767	0	-26.7767			82	32.0876	83	32.227
	0	-26.7259			0	-26.7266	0	-26.7266			82.1	32.4237	83.2	32.5179
	0	-26.6759			0	-26.6766	0	-26.6766			82.3	32.8457	83.4	32.0494
	0	-26.6259			0	-26.6257	0	-26.6257			82.5	32.3749	83.6	32.5406
	0	-26.5759			0	-26.5756	0	-26.5756			82.7	32.5656	83.8	32.1627
	0	-26.5259			0	-26.5256	0	-26.5256			82.8	32.4512	83.8	32.289
	0	-26.4759			0	-26.4757	0	-26.4757			83	32.7027	84	32.1317
	0	-26.4259			0	-26.4257	0	-26.4257			83.2	33.0854	84.2	32.7718
	0	-26.3759			0	-26.3757	0	-26.3757			83.4	33.4036	84.4	32.99
	0	-26.3259			0	-26.3256	0	-26.3256			83.5	33.5109	84.5	33.3428
	0	-26.2759			0	-26.2756	0	-26.2756			83.7	33.5467	84.7	33.1235
	0	-26.2259			0	-26.2257	0	-26.2257			83.8	33.2356	84.9	33.5228
	0	-26.1759			0	-26.1757	0	-26.1757			84	33.6111	85.1	33.1438
	0	-26.1259			0	-26.1257	0	-26.1257			84.1	33.5908	85.2	33.3834
	0	-26.0759			0	-26.0756	0	-26.0756			84.3	33.6909	85.4	33.3154
	0	-26.0259			0	-26.0256	0	-26.0256			84.5	33.8376	85.6	34.0426
	0	-25.9759			0	-25.9757	0	-25.9757			84.7	34.2178	85.8	34.0188
	0	-25.9259			0	-25.9257	0	-25.9257			84.8	33.7672	86	34.2011
	0	-25.8759			0	-25.8757	0	-25.8757			85	34.1666	86.1	33.9258
	0	-25.8249			0	-25.8256	0	-25.8256			85.2	34.3049	86.3	34.157
	0	-25.7749			0	-25.7756	0	-25.7756			85.4	34.1892	86.5	33.9937
	0	-25.7249			0	-25.7257	0	-25.7257			85.5	34.0462	86.7	34.1678
	0	-25.6749			0	-25.6757	0	-25.6757			85.7	33.9544	86.9	34.3204
	0	-25.6249			0	-25.6246	0	-25.6246			85.9	33.9806	87.1	34.1177
	0	-25.5749			0	-25.5746	0	-25.5746			86.1	34.3382	87.2	34.4026
	0	-25.5249			0	-25.5247	0	-25.5247			86.3	34.8914	87.4	34.8568
	0	-25.4749			0	-25.4747	0	-25.4747			86.4	34.8759	87.6	35.0797
	0	-25.4249			0	-25.4246	0	-25.4246			86.6	35.1703	87.7	34.6506
	0	-25.3749			0	-25.3746	0	-25.3746			86.8	35.789	87.8	34.02
	0	-25.3249			0	-25.3246	0	-25.3246			87	34.8663	88	34.4729
	0	-25.2749			0	-25.2747	0	-25.2747			87.2	35.3539	88.2	35.0177
	0	-25.2249			0	-25.2247	0	-25.2247			87.3	35.1846	88.4	34.641
	0	-25.1749			0	-25.1746	0	-25.1746			87.5	35.615	88.6	35.0559
	0	-25.1249			0	-25.1246	0	-25.1246			87.7	35.9118	88.8	35.4791
	0	-25.0749			0	-25.0746	0	-25.0746			87.8	36.0203	88.9	35.1977
	0	-25.0249			0	-25.0247	0	-25.0247			88	36.3147	89.1	35.6257
	0	-24.9749			0	-24.9747	0	-24.9747			88.1	36.2432	89.3	35.5828
	0	-24.9249			0	-24.9246	0	-24.9246			88.3	36.31	89.5	35.6388
	0	-24.8749			0	-24.8746	0	-24.8746			88.5	36.5603	89.7	35.1906
	0	-24.8239			0	-24.8246	0	-24.8246			88.7	36.5794	89.9	35.5446
	0	-24.7739			0	-24.7747	0	-24.7747			88.9	36.8261	90	36.0024
	0	-24.7239			0	-24.7247	0	-24.7247			89.1	36.5925	90.2	36.1121
	0	-24.6739			0	-24.6746	0	-24.6746			89.2	36.9918	90.4	35.8164
	0	-24.6239			0	-24.6237	0	-24.6237			89.4	36.3636	90.6	36.4518
	0	-24.5739			0.001	-24.5737	0.001	-24.5737			89.6	37.0646	90.8	35.7473
	0	-24.5239			0.005	-24.5236	0.006	-24.5236			89.8	37.0717	91	36.006
	0	-24.4739			0.021	-24.4736	0.023	-24.4736			90	37.2839	91.2	35.5852
	0	-24.4239			0.07	-24.4236	0.076	-24.4236			90.2	37.421	91.3	35.6102
	0	-24.3739			0.199	-24.3737	0.217	-24.3737			90.3	37.5116	91.5	35.9213
	0	-24.3239			0.502	-24.3237	0.546	-24.3237			90.5	38.0707	91.7	35.4588
	0	-24.2739			1.116	-24.2736	1.213	-24.2736			90.7	37.5772	91.8	35.8224
	0	-24.2239			2.191	-24.2236	2.382	-24.2236			90.9	37.2243	92	35.7854
	0	-24.1739			3.8	-24.1736	4.13	-24.1736			91.1	37.8776	92.2	36.0954
	0	-24.1239			5.821	-24.1237	6.326	-24.1237			91.2	37.6165	92.4	36.5889
	0	-24.0739			7.876	-24.0737	8.561	-24.0737			91.4	38.1005	92.6	36.2527
	0	-24.0239			9.416	-24.0236	10.234	-24.0236			91.6	38.1553	92.7	36.4828
	0	-23.9739			9.943	-23.9736	10.808	-23.9736			91.8	38.5106	92.9	36.6545
	0	-23.9239			9.277	-23.9236	10.083	-23.9236			91.9	38.3973	93.1	36.3684
	0	-23.8739			7.646	-23.8737	8.31	-23.8737			92.1	38.2948	93.3	36.6247
	0	-23.8229			5.567	-23.8237	6.05	-23.8237			92.2	38.8074	93.5	37.1718
	0	-23.7729			3.58	-23.7736	3.892	-23.7736			92.4	38.693	93.7	37.3256
	0	-23.7229			2.034	-23.7236	2.211	-23.7236			92.6	38.0778	93.9	37.353
	0	-23.6729			1.021	-23.6736	1.11	-23.6736			92.8	38.1041	94	36.9251
	0	-23.6229			0.452	-23.6227	0.492	-23.6227			93	37.9109	94.2	37.5927
	0	-23.5729			0.177	-23.5726	0.192	-23.5726			93.2	38.2996	94.4	37.5557
	0	-23.5229			0.061	-23.5226	0.066	-23.5226			93.4	37.8764	94.6	37.3936
	0	-23.4729			0.018	-23.4727	0.02	-23.4727			93.6	38.3258	94.8	37.8025
	0	-23.4229			0.005	-23.4227	0.005	-23.4227			93.7	37.7381	95	37.626
	0	-23.3729			0.001	-23.3727	0.001	-23.3727			93.9	38.2233	95.2	37.328
	0	-23.3229			0	-23.3226	0	-23.3226			94.1	38.5487	95.4	37.9169
	0	-23.2729			0	-23.2726	0	-23.2726			94.3	38.7609	95.5	38.3759
	0	-23.2229			0	-23.2227	0	-23.2227			94.5	38.1374	95.7	37.7202
	0	-23.1729			0	-23.1727	0	-23.1727			94.7	38.6989	95.8	37.7142
	0	-23.1229			0	-23.1227	0	-23.1227			94.9	38.6906	96	38.2531
	0	-23.0729			0	-23.0726	0	-23.0726			95.1	38.5416	96.2	38.0921
	0	-23.0229			0	-23.0226	0	-23.0226			95.2	38.5499	96.4	38.4975
	0	-22.9729			0	-22.9727	0	-22.9727			95.4	38.662	96.6	38.6941
	0	-22.9229			0	-22.9227	0	-22.9227			95.6	38.619	96.8	38.5201
	0	-22.8729			0	-22.8727	0	-22.8727			95.8	38.501	97	38.6202
	0	-22.8219			0	-22.8226	0	-22.8226			95.9	38.3484	97.1	38.4045
	0	-22.7719			0	-22.7726	0	-22.7726			96	38.7883	97.3	38.5594
	0	-22.7219			0	-22.7227	0	-22.7227			96.2	37.9384	97.5	38.7943
	0	-22.6719			0	-22.6727	0	-22.6727			96.4	38.1506	97.7	38.8908
	0	-22.6219			0	-22.6216	0	-22.6216			96.6	37.7965	97.9	38.5404
	0	-22.5719			0	-22.5717	0	-22.5717			96.8	38.1732	98.1	38.7347
	0	-22.5219			0	-22.5217	0	-22.5217			97	38.1804	98.3	38.9409
	0	-22.4719			0	-22.4717	0	-22.4717			97.2	38.6381	98.5	38.3413
	0	-22.4219			0	-22.4216	0	-22.4216			97.4	38.5582	98.7	38.8885
	0	-22.3719			0	-22.3716	0	-22.3716			97.6	38.5737	98.9	38.358
	0	-22.3219			0	-22.3217	0	-22.3217			97.7	38.3902	99.1	39.3355
	0	-22.2719			0	-22.2717	0	-22.2717			97.9	38.8384	99.3	39.3868
	0	-22.2219			0	-22.2217	0	-22.2217			98.1	38.8813	99.4	39.711
	0	-22.1719			0	-22.1716	0	-22.1716			98.3	38.9338	99.6	39.2067
	0	-22.1219			0	-22.1216	0	-22.1216			98.5	38.8289	99.8	39.3248
	0	-22.0719			0	-22.0717	0	-22.0717			98.7	39.1817	99.9	39.1996
	0	-22.0219			0	-22.0217	0	-22.0217			98.9	38.805	100.1	39.3748
	0	-21.9719			0	-21.9717	0	-21.9717			99.1	38.8026	100.3	39.3939
	0	-21.9219			0	-21.9216	0	-21.9216			99.3	38.3484	100.5	39.6752
	0	-21.8719			0	-21.8716	0	-21.8716			99.4	38.4831	100.7	39.8278
	0	-21.8209			0	-21.8217	0	-21.8217			99.7	38.6012	100.9	39.3939
	0	-21.7709			0.001	-21.7717	0	-21.7717			99.8	38.3878	101.1	39.8099
	0	-21.7209			0.005	-21.7217	0	-21.7217			99.9	38.476	101.2	40.1688
	0	-21.6709			0.021	-21.6716	0	-21.6716			100.1	38.3568	101.5	40.1652
	0	-21.6209			0.071	-21.6207	0.002	-21.6207			100.3	38.1327	101.6	40.0519
	0	-21.5709			0.211	-21.5707	0.008	-21.5707			100.5	38.6405	101.8	40.2021
	0	-21.5209			0.554	-21.5206	0.021	-21.5206			100.7	38.7096	102	40.077
	0	-21.4709			1.284	-21.4706	0.049	-21.4706			100.9	38.2793	102.2	40.0388
	0	-21.4209			2.628	-21.4206	0.101	-21.4206			101.1	37.8096	102.4	39.8934
	0	-21.3709			4.751	-21.3707	0.183	-21.3707			101.3	38.0647	102.6	40.1068
	0	-21.3209			7.586	-21.3207	0.292	-21.3207			101.5	38.2423	102.8	40.1318
	0	-21.2709			10.702	-21.2706	0.412	-21.2706			101.7	38.1005	103	39.6061
	0	-21.2209			13.337	-21.2206	0.514	-21.2206			101.9	37.8859	103.2	39.9041
	0	-21.1709			14.683	-21.1706	0.568	-21.1706			102.1	38.4951	103.4	39.4094
	0	-21.1209			14.284	-21.1207	0.562	-21.1207			102.3	37.8609	103.6	40.0841
	0	-21.0709			12.283	-21.0707	0.514	-21.0707			102.5	38.3115	103.8	39.9852
	0	-21.0209			9.356	-21.0206	0.489	-21.0206			102.7	37.8668	104	39.9673
	0	-20.9709			6.366	-20.9706	0.604	-20.9706			102.9	38.1911	104.2	39.9065
	0.001	-20.9209			3.997	-20.9206	1.034	-20.9206			103	37.9193	104.4	39.7039
	0.007	-20.8709			2.582	-20.8707	2.01	-20.8707			103.2	37.6868	104.5	39.7098
	0.027	-20.8199			2.134	-20.8207	3.743	-20.8207			103.4	38.1661	104.7	39.6383
	0.089	-20.7699			2.463	-20.7706	6.292	-20.7706			103.6	38.1768	104.8	39.8469
	0.259	-20.7199			3.268	-20.7206	9.393	-20.7206			103.8	38.2292	105	39.7837
	0.666	-20.6699			4.186	-20.6706	12.403	-20.6706			104	38.4307	105.2	39.3581
	1.509	-20.6199			4.848	-20.6197	14.474	-20.6197			104.2	38.4474	105.4	39.8409
	3.018	-20.5699			4.988	-20.5696	14.922	-20.5696			104.4	38.6357	105.6	40.1795
	5.334	-20.5199			4.541	-20.5196	13.591	-20.5196			104.6	38.3568	105.8	40.3416
	8.328	-20.4699			3.654	-20.4697	10.935	-20.4697			104.8	38.4963	106	40.2856
	11.485	-20.4199			2.597	-20.4197	7.773	-20.4197			104.9	38.4545	106.2	39.7849
	13.993	-20.3699			1.63	-20.3697	4.881	-20.3697			105	38.2161	106.4	39.9399
	15.061	-20.3199			0.904	-20.3196	2.707	-20.3196			105.3	38.1637	106.6	40.3273
	14.32	-20.2699			0.443	-20.2696	1.326	-20.2696			105.4	38.5058	106.8	40.2415
	12.029	-20.2199			0.191	-20.2197	0.574	-20.2197			105.6	37.9884	107	40.1998
	8.926	-20.1699			0.073	-20.1697	0.22	-20.1697			105.8	38.501	107.2	39.7611
	5.852	-20.1199			0.025	-20.1197	0.075	-20.1197			106	38.5821	107.4	40.2081
	3.389	-20.0699			0.007	-20.0696	0.024	-20.0696			106.2	38.8658	107.6	40.4608
	1.733	-20.0199			0.003	-20.0196	0.009	-20.0196			106.4	38.5702	107.8	40.6456
	0.783	-19.9699			0.002	-19.9697	0.008	-19.9697			106.6	39.0136	108	40.9377
	0.314	-19.9199			0.002	-19.9197	0.01	-19.9197			106.8	39.0387	108.2	41.1141
	0.116	-19.8699			0.003	-19.8697	0.013	-19.8697			107	39.3343	108.4	40.4882
	0.058	-19.8189			0.004	-19.8196	0.015	-19.8196			107.2	38.7299	108.6	40.71
	0.092	-19.7689			0.004	-19.7696	0.016	-19.7696			107.4	38.4629	108.8	41.1654
	0.25	-19.7189			0.004	-19.7197	0.016	-19.7197			107.6	38.6167	109	41.0438
	0.659	-19.6689			0.004	-19.6697	0.014	-19.6697			107.8	38.3079	109.2	41.2524
	1.544	-19.6189			0.005	-19.6186	0.014	-19.6186			108	38.271	109.4	41.5051
	3.198	-19.5689			0.007	-19.5687	0.017	-19.5687			108.2	38.3794	109.6	41.0152
	5.851	-19.5189			0.012	-19.5187	0.024	-19.5187			108.4	38.2757	109.8	41.1439
	9.456	-19.4689			0.02	-19.4687	0.037	-19.4687			108.6	38.4879	109.9	40.9961
	13.502	-19.4189			0.032	-19.4186	0.055	-19.4186			108.8	38.1827	110.1	41.3799
	17.03	-19.3689			0.044	-19.3686	0.073	-19.3686			109	38.1446	110.2	41.1713
	18.977	-19.3189			0.057	-19.3187	0.089	-19.3187			109.2	38.0099	110.4	41.0748
	18.681	-19.2689			0.066	-19.2687	0.097	-19.2687			109.4	38.1935	110.6	41.3287
	16.245	-19.2189			0.072	-19.2187	0.096	-19.2187			109.6	37.818	110.9	41.5421
	12.48	-19.1689			0.075	-19.1686	0.088	-19.1686			109.8	37.7214	111	41.182
	8.47	-19.1189			0.074	-19.1186	0.076	-19.1186			109.9	37.9813	111.2	41.4264
	5.078	-19.0689			0.071	-19.0687	0.065	-19.0687			110.1	38.0051	111.4	41.1916
	2.69	-19.0189			0.065	-19.0187	0.058	-19.0187			110.3	37.9682	111.6	41.4038
	1.258	-18.9689			0.056	-18.9687	0.056	-18.9687			110.5	37.8609	111.8	40.8876
	0.52	-18.9189			0.047	-18.9186	0.058	-18.9186			110.7	37.9598	112	40.7541
	0.189	-18.8689			0.037	-18.8686	0.064	-18.8686			110.9	37.9622	112.2	40.6873
	0.061	-18.8179			0.03	-18.8187	0.069	-18.8187			111.1	37.8859	112.4	40.9341
	0.017	-18.7679			0.024	-18.7687	0.073	-18.7687			111.3	38.209	112.6	41.1105
	0.004	-18.7179			0.019	-18.7187	0.073	-18.7187			111.5	38.2423	112.8	40.7052
	0	-18.6679			0.016	-18.6686	0.068	-18.6686			111.7	38.3282	113	40.4584
	0	-18.6179			0.012	-18.6177	0.061	-18.6177			111.9	38.2233	113.2	41.2881
	0	-18.5679			0.009	-18.5677	0.052	-18.5677			112.1	38.2018	113.4	40.9162
	0	-18.5179			0.007	-18.5176	0.043	-18.5176			112.2	38.65	113.6	40.8793
	0	-18.4679			0.006	-18.4676	0.038	-18.4676			112.4	38.5511	113.8	40.9079
	0	-18.4179			0.005	-18.4176	0.036	-18.4176			112.7	38.3937	114	40.7374
	0	-18.3679			0.005	-18.3677	0.037	-18.3677			112.9	38.6584	114.2	41.3299
	0	-18.3179			0.005	-18.3177	0.041	-18.3177			113	38.7549	114.4	41.9128
	0	-18.2679			0.005	-18.2676	0.046	-18.2676			113.2	37.9467	114.6	41.5373
	0	-18.2179			0.006	-18.2176	0.049	-18.2176			113.5	38.8694	114.8	41.5742
	0	-18.1679			0.006	-18.1676	0.049	-18.1676			113.6	38.6047	114.9	41.095
	0	-18.1179			0.005	-18.1177	0.046	-18.1177			113.8	38.3842	115.1	41.4085
	0	-18.0679			0.005	-18.0677	0.041	-18.0677			114	37.9205	115.3	40.8948
	0	-18.0179			0.005	-18.0176	0.035	-18.0176			114.2	38.2626	115.5	41.3537
	0	-17.9679			0.004	-17.9676	0.029	-17.9676			114.4	38.321	115.7	41.0485
	0	-17.9179			0.004	-17.9176	0.024	-17.9176			114.6	38.2328	115.9	40.9889
	0	-17.8679			0.004	-17.8677	0.018	-17.8677			114.8	38.4033	116.1	41.0092
	0	-17.8169			0.004	-17.8177	0.014	-17.8177			114.9	37.9467	116.3	41.1582
	0	-17.7669			0.004	-17.7676	0.01	-17.7676			115.1	38.3818	116.5	40.8745
	0	-17.7169			0.004	-17.7176	0.008	-17.7176			115.3	37.9682	116.7	41.4884
	0	-17.6669			0.004	-17.6676	0.006	-17.6676			115.5	37.6868	116.9	40.3845
	0	-17.6169			0.004	-17.6166	0.005	-17.6166			115.7	38.0433	117.1	40.8757
	0	-17.5669			0.004	-17.5666	0.004	-17.5666			115.9	38.2125	117.3	40.5383
	0	-17.5169			0.003	-17.5166	0.004	-17.5166			116.1	37.849	117.5	41.0652
	0	-17.4669			0.004	-17.4667	0.004	-17.4667			116.3	37.8907	117.7	40.3392
	0	-17.4169			0.004	-17.4167	0.003	-17.4167			116.5	37.8382	117.9	40.592
	0	-17.3669			0.003	-17.3666	0.003	-17.3666			116.7	38.1267	118.1	40.8626
	0	-17.3169			0.003	-17.3166	0.003	-17.3166			116.9	37.6976	118.3	41.0056
	0	-17.2669			0.002	-17.2666	0.003	-17.2666			117.1	37.7333	118.5	41.0748
	0	-17.2169			0.002	-17.2167	0.003	-17.2167			117.3	37.812	118.7	40.8113
	0	-17.1669			0.001	-17.1667	0.003	-17.1667			117.5	38.2638	118.9	40.3154
	0	-17.1169			0.001	-17.1166	0.002	-17.1166			117.7	37.8847	119.1	40.7541
	0	-17.0669			0	-17.0666	0.002	-17.0666			117.9	38.1708	119.3	40.5979
	0	-17.0169			0	-17.0166	0.001	-17.0166			118.1	37.8895	119.5	41.1451
	0	-16.9669			0	-16.9667	0.001	-16.9667			118.3	37.5593	119.7	40.7946
	0	-16.9169			0	-16.9167	0	-16.9167			118.5	37.7333	119.8	40.3452
	0	-16.8669			0	-16.8666	0	-16.8666			118.7	38.0242	120	40.7767
	0	-16.8159			0	-16.8166	0	-16.8166			118.9	38.1386	120.2	40.3154
	0	-16.7659			0	-16.7666	0.001	-16.7666			119.1	38.3365	120.4	40.6444
	0	-16.7159			0	-16.7167	0.001	-16.7167			119.3	37.7607	120.6	40.3285
	0	-16.6659			0	-16.6667	0.001	-16.6667			119.5	37.812	120.8	40.3154
	0	-16.6159			0	-16.6156	0.002	-16.6156			119.7	37.5676	121	41.1665
	0	-16.5659			0	-16.5657	0.002	-16.5657			119.8	37.6964	121.2	40.0078
	0	-16.5159			0	-16.5157	0.002	-16.5157			120	37.5569	121.4	40.6826
	0	-16.4659			0	-16.4657	0.002	-16.4657			120.2	37.5819	121.6	40.4561
	0	-16.4159			0	-16.4156	0.001	-16.4156			120.4	38.0504	121.8	39.9995
	0	-16.3659			0	-16.3656	0.001	-16.3656			120.6	38.1291	122	40.5622
	0	-16.3159			0	-16.3157	0.001	-16.3157			120.8	37.849	122.2	40.1485
	0	-16.2659			0	-16.2657	0.001	-16.2657			121	37.2994	122.4	40.1759
	0	-16.2159			0	-16.2157	0.001	-16.2157			121.2	36.9358	122.6	40.4882
	0	-16.1659			0	-16.1656	0.001	-16.1656			121.4	36.9549	122.8	40.8769
	0	-16.1159			0	-16.1156	0.001	-16.1156			121.6	37.2589	123	40.6337
	0	-16.0659			0	-16.0657	0.001	-16.0657			121.8	37.4091	123.2	40.1986
	0	-16.0159			0	-16.0157	0.001	-16.0157			122	37.396	123.4	40.0102
	0	-15.9659			0	-15.9657	0	-15.9657			122.2	36.8726	123.6	39.6073
	0	-15.9159			0	-15.9156	0	-15.9156			122.4	36.6008	123.8	39.7825
	0	-15.8659			0	-15.8657	0	-15.8657			122.6	36.6449	124	39.2377
	0	-15.8149			0	-15.8156	0	-15.8156			122.8	36.3779	124.2	39.9435
	0	-15.7649			0	-15.7657	0	-15.7657			123	36.5555	124.4	39.3212
	0	-15.7149			0	-15.7157	0	-15.7157			123.2	36.2623	124.6	40.0901
	0	-15.6649			0	-15.6656	0	-15.6656			123.4	36.7689	124.8	40.0496
	0	-15.6149			0	-15.6146	0	-15.6146			123.6	36.4685	125	39.6848
	0	-15.5649			0	-15.5647	0	-15.5647			123.8	36.5925	125.2	39.2354
	0	-15.5149			0	-15.5146	0	-15.5146			124	36.546	125.4	39.1078
	0	-15.4649			0	-15.4647	0.001	-15.4647			124.2	36.4518	125.6	39.2973
	0	-15.4149			0	-15.4146	0.002	-15.4146			124.4	36.85	125.8	39.5036
	0	-15.3649			0	-15.3646	0.002	-15.3646			124.6	37.1242	126	39.4988
	0	-15.3149			0	-15.3147	0.003	-15.3147			124.8	36.726	126.2	39.531
	0	-15.2649			0	-15.2646	0.003	-15.2646			125	36.6974	126.4	39.6264
	0	-15.2149			0	-15.2147	0.002	-15.2147			125.2	36.0096	126.6	38.6
	0	-15.1649			0	-15.1646	0.002	-15.1646			125.4	36.0084	126.8	39.1102
	0	-15.1149			0	-15.1146	0.001	-15.1146			125.6	36.2682	127	38.8765
	0	-15.0649			0	-15.0647	0.001	-15.0647			125.8	36.3243	127.2	38.6024
	0	-15.0149			0	-15.0146	0	-15.0146			126	35.9607	127.4	39.0995
	0	-14.9649			0	-14.9647	0	-14.9647			126.2	36.428	127.6	38.7073
	0	-14.9149			0	-14.9146	0	-14.9146			126.4	35.6531	127.8	39.0053
	0	-14.8639			0	-14.8646	0	-14.8646			126.6	36.2158	128	39.1519
	0	-14.8139			0	-14.8147	0	-14.8147			126.8	36.1073	128.2	39.0601
	0	-14.7639			0	-14.7646	0	-14.7646			127	36.1037	128.4	38.892
	0	-14.7139			0	-14.7147	0	-14.7147			127.2	35.9654	128.6	38.9683
	0	-14.6639			0	-14.6646	0	-14.6646			127.4	35.9786	128.8	39.2795
	0	-14.6139			0	-14.6136	0	-14.6136			127.6	35.7664	129	38.5249
	0	-14.5639			0	-14.5637	0	-14.5637			127.8	35.9857	129.2	38.6846
	0	-14.5139			0	-14.5137	0	-14.5137			128	35.3372	129.4	39.0458
	0	-14.4639			0	-14.4636	0	-14.4636			128.2	35.8987	129.6	39.0565
	0	-14.4139			0	-14.4137	0	-14.4137			128.4	35.8856	129.8	39.0279
	0	-14.3639			0	-14.3636	0	-14.3636			128.6	36.2086	130	38.4915
	0	-14.3139			0	-14.3137	0	-14.3137			128.8	35.2967	130.2	38.7025
	0	-14.2639			0	-14.2637	0	-14.2637			129	35.671	130.4	38.3866
	0	-14.2139			0	-14.2136	0	-14.2136			129.2	35.1596	130.7	38.5857
	0	-14.1639			0	-14.1637	0	-14.1637			129.4	35.3622	130.8	39.053
	0	-14.1139			0	-14.1136	0	-14.1136			129.6	35.2991	131	38.4271
	0	-14.0639			0	-14.0637	0	-14.0637			129.8	35.5852	131.3	38.1172
	0	-14.0139			0	-14.0137	0	-14.0137			130	34.9903	131.4	38.3794
	0	-13.9639			0	-13.9636	0	-13.9636			130.2	35.0297	131.6	37.9729
	0	-13.9139			0	-13.9137	0	-13.9137			130.4	35.0273	131.9	37.967
	0	-13.8629			0	-13.8636	0	-13.8636			130.6	35.3086	132	37.9252
	0	-13.8129			0	-13.8137	0	-13.8137			130.8	35.0761	132.2	37.8275
	0	-13.7629			0	-13.7637	0	-13.7637			131	34.9605	132.4	38.0325
	0	-13.7129			0	-13.7136	0	-13.7136			131.3	34.7459	132.7	38.0337
	0	-13.6629			0	-13.6637	0	-13.6637			131.4	34.3752	132.9	37.9324
	0	-13.6129			0	-13.6127	0	-13.6127			131.7	34.4098	133.1	38.4116
	0	-13.5629			0	-13.5626	0	-13.5626			131.9	34.6553	133.3	37.775
[truncated: 2,942 more rows]

## Sheet: Figure 6
Figure 6a	Sample	2h	The error bars	4h	The error bars	6h	The error bars	Selectivity(%)	The error bars		Figure 6b	Sample	2h	The error bars	4h	The error bars	6h	The error bars	Sample	2h	The error bars	4h	The error bars	6h	The error bars	Selectivity(%)	The error bars		Figure 6d	0-60 min Dark												70-120 min Light
[truncated: 2,531 more rows]
[truncated: 22 more columns]

[truncated: 25 more sheets: Supplementary Figure 3 , Supplementary Figure 4, Supplementary Figure 5, Supplementary Figure 6, Supplementary Figure 7, Supplementary Figure 8, Supplementary Figure 9, Supplementary Figure 10, Supplementary Figure 11, Supplementary Figure 12, Supplementary Figure 13, Supplementary Figure 14, Supplementary Figure 15, Supplementary Figure 16, Supplementary Figure 17, Supplementary Figure 20, Supplementary Figure 21, Supplementary Figure 23, Supplementary Figure 24, Supplementary Figure 25 …]
